# Supplementary material for: A fungal pathogen induces systemic susceptibility and systemic shifts in wheat metabolome and microbiome composition
Source: Nat Commun. 2020 Apr 20;11:1910. doi: 10.1038/s41467-020-15633-x (PMC7171108; doi:10.1038/s41467-020-15633-x)
Supplement: Supplementary file 4 — Supplementary Data 1 [file 41467_2020_15633_MOESM4_ESM.xlsx]

## Sheet: Wheat
Supplementary Data 1: Annotation list of plant secondary metabolites identified in Obelisk and Chinese Spring during the metabolomics study.
Compound name	Molecular formula	KEGG ID
(-)-Jolkinol A	C29H36O6
(-)-Jolkinol B	C29H36O5
(+)-Gallocatechin	C15H14O7	C12127
(9R,13R)-1a,1b-dihomo-jasmonic acid	C14H22O3
(9Z)-Octadecenoic acid	C18H34O2
11R-octadecanoyloxyoctadeca-9Z,12Z,15Z- trienoic acid	C36H64O4
12-hydroxy-Jasmonic acid	C12H18O4
12-Hydroxy-jasmonic acid-Ile	C18H29NO5
12-OPDA	C18H28O3	C01226
1-Methoxyficifolinol	C26H30O5
1-O-Galloyl-beta-D-glucose	C13H16O10	C01158
1-O-Sinapoyl-beta-D-glucose	C17H22O10	C01175
2,5-Dimethoxystilbene	C16H16O2	C15131
2C-Methyl-D-erythritol-4-phosphate	C5H13O7P	C11434
2-Dehydro-3-deoxy-D-arabino-heptonate	C7H13O10P	C04691
2-Hydroxy-4-methoxybenzophenone	C14H12O3	C14285
2-Oxoglutarate	C5H6O5	C00026
2-Phenylacetamide	C8H9NO
3-(2-Carboxyethenyl)-cis,cis-muconate	C9H8O6
3, 5-Dinitrosalicylic acid	C7H4N2O7
3-Amino-4, 7-dihydroxycoumarin	C9H7NO4	C12468
3-Hydroxyadipic acid	C6H10O5	C02360
3-Hydroxyindolin-2-one	C8H7NO2	C11130
3-Phospho-D-glycerate	C3H7O7P	C00197
4, 4'-dihydroxy-3, 5-dimethoxydihydrostilbene	C16H18O4	C10256
4, 4'-Dihydroxystilbene	C14H12O2	C14233
4,2,3',4'-Tetrahydroxychalcone 4'-O-(2”-O-p-coumaroyl) glucoside	C30H28O12
4-Hydroxycinnamyl alcohol 4-D-glucoside	C15H20O7	C05855
4-Hydroxynonenal	C9H16O2	C21642
4-Methoxycinnamic acid	C10H10O3
4-Methylumbelliferyl acetate	C12H10O4	C03837
4'-O-Methylneobavaisoflavone 7-O-(2''-p-coumaroylglucoside)	C36H36O11
5'-Butyrylphosphoinosine	C14H19N4O9P	C06435
5-Hydroxy-6,7,3',4',5'-pentamethoxyflavanone 5-O-rhamnoside	C26H32O12
5-Hydroxyconiferyl alcohol	C10H12O4	C12205
5-Hydroxyferulate	C10H10O5	C05619
5-Methoxypodophyllotoxin	C23H24O9
5-O-Methyleriodictyol 7-glucosyl-(1, 4)-galactoside	C28H34O16
6,9,12,15-octadecatetraenoic acid	C18H28O2	C16300
6-Hydroxykaempferol 3,5,7-trimethyl ether	C18H16O7
7-Heptadecynoic acid	C17H30O2
8, 1R, 2R, 3, Oxo, 2, Z, pent, 2, enyl}cyclopentyloctanoate	C18H30O3	C04780
8,3',4'-Trihydroxy-5,7-dimethoxy-4-phenylcoumarin	C17H14O7
8-Methoxy-13-hydroxy-9,11-octadecadienoic acid	C19H34O4
9,10-Dihydroxystearic acid	C18H34O6
9-cis-Retinol	C20H30O	C16682
9-Hydroperoxy-10E,12,15Z-octadecatrienoic acid	C18H30O4
9-Hydroxy-5Z-nonenoic acid	C9H16O3
9S,10S,11R-trihydroxy-12Z,15Z-octadecadienoic acid	C18H32O5
9S,10S,11R-trihydroxy-12Z-octadecenoic acid	C18H34O5
9Z-Octadecenedioic acid	C18H32O4
Abietic acid	C20H30O2	C06087
Abscisic acid	C15H20O4	C06082
Abscisic alcohol	C15H22O3	C13456
Abscisic aldehyde	C15H20O3	C13455
Acetyl-CoA	C23H38N7O17P3S	C00024
all trans Phytoene	C40H64	C05413
alpha,alpha'-diethyl-3, 4, 4'-stilbenetriol	C18H20O3	C14740
alpha-D-Glucose	C6H12O6	C00267
alpha-D-Glucose-6-phosphate	C6H13O9P	C00668
Alpha-Linolenic acid	C18H30O2	C06427
alpha-Tocopherol	C29H50O2	C02477
alpha-Zearalenol	C18H24O5	C14750
Aminoadipic acid	C6H11NO4	C00956
Aminocyclopropanecarboxylate	C4H7NO2	C01234
AMP	C10H14N5O7P	C00020
Antheraxanthin	C40H56O3	C08579
Ascorbate	C6H8O6	C00072
Aureusidin 6-O-glucoside	C21H20O11
Avenoleic acid	C18H32O3
Azaleatin	C16H12O7	C10022
Azelaic acid	C9H16O4	C08261
Benzimidazole	C7H6N2
beta Carotene	C40H56	C02094
Betaine	C5H11NO2	C00719
Brassinolide	C28H48O6	C08814
Caffeate	C9H8O4	C01197
Caffeyl alcohol	C9H10O3	C12206
Campesterol	C28H48O	C01789
Capsidiol	C15H24O2	C09627
Chlorogenic acid	C16H18O9	C00852
Chorismate	C10H10O6	C00251
Chrysanthemic acid	C10H16O2	C09842
Cinnamoyltyramine	C17H17N1O2
Cinnamyl alcohol	C9H10O	C02394
cis-Aconitate	C6H6O6	C00417
cis-Stilbene oxide	C14H12O	C16014
Citrate	C6H8O7	C00158
Coniferyl acetate	C12H14O4
Coumaroylhydroxyagmatine	C14H20N4O3
D-Alpha-aminobutyric acid	C4H9NO2	C02261
Dehydroabietic acid	C20H28O2	C12078
Dehydroabietinal	C20H28O
Dehydrospermidine	C7H17N3	C15853
de-Hypoxanthine futalosine	C14H16O7	C17010
Deoxy-D-xylulose-5-phosphate	C5H11O7P	C11437
D-Erythrose	C4H9O7P	C00279
D-Glyceraldehyde phosphate	C3H7O6P	C00118
DIBOA	C8H7NO4	C15770
DIBOA-Gly	C14H17NO9	C15772
Diferulic acid	C20H18O8	C10446
Dihydroconiferyl alcohol	C10H14O3	C10448
Dihydrokaempferol	C15H12O6	C00974
Dihydropinosylvin	C14H14O2	C10254
Dihydroresveratrol	C14H14O3	C10255
DIM2BOA	C10H11NO6
DIM2BOA-Gly	C16H21NO11
DIMBOA	C9H9NO5	C04720
DIMBOA-Gly	C15H19NO10	C04831
D-Ribitol 5-phosphate	C5H13O8P	C01068
Ethyladipic acid	C8H14O4
Ethylene	C2H4	C06547
Fenpicoxamid	C31H38N2O11
Ferulasäure	C10H10O4	C01494
Feruloylagmatine	C15H22N4O3	C18325
Feruloylhydroxyagmatine	C15H22N4O4
Feruloylputrescine	C14H20N2O3	C10497
Ficifolinol	C25H28O4
Fumarate	C4H4O4	C00122
Geranyl diphosphate	C10H20O7P2	C00341
Geranyl formate	C11H18O2	C12294
Geranylgeranyl diphosphate	C20H36O7P2	C00353
Geranylhydroquinone	C16H22O2	C10793
Gibberellin	C19H24O6	C00859
Gibberellin A12 aldehyde	C20H28O3	C06093
Gingerglycolipid A	C33H56O14
Glutathione	C10H17N3O6S	C00051
HBOA	C8H7NO3	C15769
HBOA-Gly	C14H17NO8
HDM2BOA	C11H13NO6
HDM2BOA-Gly	C17H23NO11
HDMBOA	C10H11NO5
HDMBOA-Gly	C16H21NO8
HMBOA	C9H9NO4
HMBOA-Gly	C15H19NO9
Hordatine A	C28H38N8O4	C08307
Hordatine A + 2 hex	C40H58N8O14
hordatine A + hex	C34H48N8O9
Hordatine B	C29H40N8O5	C08308
Hordatine B + 2 hex	C41H60N8O15
Hordatine B + hex	C35H50N8O10
Hordatine C	C30H42N8O6
Hordatine C + 2 hex	C42H62N8O16
Hordatine C + hex	C36H52N8O11
Hordatine D	C31H44N8O7
Hordatine D + 2 hex	C43H64N8O17
Hordatine D + hex	C37H54N8O12
Hydroxy-hordatine A	C28H38N8O5
Hydroxy-hordatine A + 2 hex	C40H50N8O16
Hydroxy-hordatine A + hex	C34H48N8O10
Hydroxy-hordatine B	C29H40N8O6
Hydroxy-hordatine B + hex	C35H50N8O11
Hydroxy-hordatine C	C30H42N8O7
Hydroxy-hordatine C + hex	C36H52N8O12
Hydroxy-hordatine D	C31H44N8O8
Hydroxy-hordatine D + 2 hex	C43H64N8O18
Hydroxy-hordatine D + hex	C37H54N8O13
IMP	C10H13N4O8P	C00130
Indole	C8H7N	C00463
Indoleacetic acid	C10H9NO2	C00954
Indoleglycerol phosphate	C11H14NO6P	C03506
Indolin-2-one	C8H7NO	C12312
Isopentenyl	C5H12O7P2	C00129
Jasmonic acid	C12H18O3	C08491
Jasmonic acid isloeucin	C18H29NO4
Kaempferol 3-(2”-p-coumaryl-alpha-L-arabinopyranoside)	C29H24O12
Kaempferol 3-(4''-p-coumaroylglucoside)	C30H26O13
Kaempferol 3,5-dimethyl ether	C17H14O6
Kaempferol 3-rhamnoside-(1->2)-rhamnoside	C27H30O14
Kaempferol 7-rhamnoside	C21H20O10
Kaempferol-3-glucoside-3-rhamnoside	C27H30O15
Kaurene	C20H32	C06090
L-Alanine	C3H7NO2	C00041
L-Arginine	C6H14N4O2	C00062
L-Asparagine	C4H8N2O3
L-Aspartate	C4H7NO4	C00049
L-Galactono-1,4-lactone	C6H10O6
L-Glutamine	C5H10N2O3	C00064
L-Histidine	C6H9N3O2	C00135
Lignoceric acid	C24H48O2	C08320
Linoelaidic acid	C18H32O2
L-Leucine	C6H13NO2	C00123
L-Lysine	C6H14N2O2	C00047
L-Malate	C4H6O5	C00149
L-Methionine	C5H11NO2S	C00073
L-Phenylalanine	C9H11NO2	C00079
L-Proline	C5H9NO2	C00148
L-Selenocysteine	C3H7NO2Se	C05688
L-Threonine	C4H9NO3	C00188
L-Tryptophan	C11H12N2O2	C00078
L-Tyrosine	C9H11NO3	C00082
Malonyl-CoA	C24H38N7O19P3S	C00083
Malvidin	C17H15ClO7	C08716
MBOA	C8H7O3N
Methyl 9,12-dihydroxy-13-oxo-10-octadecenoate	C19H34O5
Methyljasmonate	C13H20O3	C11512
Methylsalicylate	C8H8O3	C12305
Mevalonate	C6H12O4	C00418
Myristic acid	C14H28O2	C06424
N-(4-Guanidinobutyl)-4-hydroxycinnamide	C14H20N4O2	C04498
Naringenin	C15H12O5	C00509
Naringenin 7-O-beta-D-glucoside	C21H22O10	C09099
N-Caffeoyl serotonin	C19H18N2O4
N-Caffeoylputrescine	C13H18N2O3	C03002
N-Coumaroyl serotonin	C19H18N2O3
Neocarlinoside	C26H28O15	C10109
N-Feruloyl serotonin	C20H20N2O4
Niacinamide	C6H6N2O	C00153
O-Feruloylquinate	C17H20O9	C02572
Oxaloacetate	C4H4O5	C00036
PA(18:3(6Z,9Z,12Z)/0:0)	C21H37O7P
Palmitoyl-CoA	C37H66N7O17P3S	C00154
p-Coumaroyl-D-glucose	C15H18O8	C16827
PE(18:3(6Z,9Z,12Z)/0:0)	C23H42NO7P
Pedilstatin	C30H40O7	C09143
PG(16:1(9Z)/0:0)	C22H43O9P
PG(18:3(6Z,9Z,12Z)/0:0)	C24H43O9P
PG(8,0,8,0)	C22H43O10P
Phenyl salicylate	C13H10O3	C14163
Phenylpropanolamine	C9H13NO	C16719
Phenylpropiolic acid	C9H6O2
Phorbol	C20H28O6	C09155
Phospho alpha D-ribose	C5H13O14P3	C00119
Phosphoenolpyruvate	C3H5O6P	C00074
Phthalylamide	C8H6NO3	C06374
Phyllocoumarin	C18H14O7
PI(0:0/10:5)	C9H17O11PHC10H9O
PI(18:2(9Z,12Z)/0:0)	C27H49O12P
PI(8:0/9:0)	C9H17O11PC8H15OC9H17O
Picolinic acid	C6H5NO2	C10164
Pipecolate	C6H11NO2	C00408
Piperidine	C5H11N	C01746
p-Methoxystilbene	C15H14O	C14679
Prenyl caffeate	C14H16O4	C10487
Primuletin	C15H10O3
PS(0:0/13:5)	C6H12NO8PHC13H15O
PS(9:0/14:4)	C6H12NO8PC9H17OC14H19O
PS(9:0/14:5)	C6H12NO8PC9H17OC14H17O
Putrescine	C4H12N2	C00134
Pyruvate	C3H4O3	C00022
Quercetin 3'-isobutyrate	C19H16O8
Quinic acid	C7H12O6	C00296
Rhamnetin 3'-glucuronide-3,5,4'-trisulfate	C22H20O22S3
Rhamnose	C6H12O5	C00507
S2, 3-Epoxysqualene	C30H50O	C01054
S3 Hydroxy-3-methylglutaryl-CoA	C27H44N7O20P3S	C00356
S-Adenosyl-L-methionine	C15H22N6O5S	C00019
Salicin 6-phosphate	C13H19O10P	C06188
Salicylate	C7H6O3	C00805
Salicylic acid beta-D-glucose ester	C13H16O8
Scoparone	C11H10O4	C09311
Scopoletin	C10H8O4	C01752
Sebacic acid	C10H18O4	C08277
Selenohomocystine	C8H16N2O4Se2	C05707
Se-Methylselenocysteine	C4H9NO2Se	C18905
Serotonin	C10H12N2O	C00780
Shikimate	C7H10O5	C00493
Shikimate 3-phosphate	C7H11O8P
Sinapate	C11H12O5	C00482
Sinapoyl aldehyde	C11H12O4	C05610
Sinapoylagmatine	C16H24N4O4
Sinapoylhydroxyagmatine	C16H24N4O5
Sinapyl alcohol	C11H14O4	C02325
Spermic acid 2	C10H20N2O4
Spermidine	C7H19N3	C00315
Sphinganine 1-phosphate	C18H40NO5P	C01120
Squalene	C30H50	C00751
Stearic acid	C18H36O2	C01530
Stearoyl-CoA	C39H70N7O17P3S	C00412
Sterculic acid	C19H34O2
Stigmasterol	C29H48O
Strigol	C19H22O6	C09190
Succinate	C4H6O4	C00042
Succinyl-CoA	C25H40N7O19P3S	C00091
Sugeonyl acetate	C17H24O3	C17506
Syringic acid	C9H10O5	C10833
Syringin	C17H24O9
Trans-2, 3, 4-Trimethoxycinnamate	C12H14O5
trans-Cinnamate	C9H8O2	C00423
trans-Cinnamoyl beta-D-glucoside	C15H18O7	C04164
trans-trans-Farnesyl-diphosphate	C15H28O7P2	C00448
Traumatic acid	C12H20O4	C16308
Traumatin	C12H20O3	C16309
TRIBOA-Gly	C14H17NO10	C18062
Trigonelline	C7H7NO2	C01004
TRIMBOA	C9H9NO6
TRIMBOA-Gly	C15H19NO11
Tryptamine	C10H12N2	C00398
Tyramine	C8H11NO	C00483
Uridine diphosphate glucose	C15H24N2O17P2
Vanillylamine	C8H11NO2	C16666
Violaxanthin	C40H56O4
Vitamin K	C31H46O2
Zeatin	C10H13N5O	C00371
Zeaxanthin	C40H56O2	C06098
Zeaxanthin diglucoside	C52H76O12	C15969
