# Supplementary material for: A fungal pathogen induces systemic susceptibility and systemic shifts in wheat metabolome and microbiome composition
Source: Nat Commun. 2020 Apr 20;11:1910. doi: 10.1038/s41467-020-15633-x (PMC7171108; doi:10.1038/s41467-020-15633-x)
Supplement: Supplementary file 5 — Supplementary Data 2 [file 41467_2020_15633_MOESM5_ESM.xlsx]

## Sheet: DAMs 4dpi 8dpi
Supplementary Data 2: List of differentially accumulating metabolites with significant differences in at least one of the three comparisons. Number of biologically independent replicates: n=3. For details on the statistical analysis of the metabolomics dataset, please see the methods section. *P<.05; **P<.01; ***P<.001.
4 dpi
Molecular formula	Compound name	Significant at
C15H14O7	(+)-Gallocatechin	CS_m-adj ***, CS_m-loc ***, CS_Zt-adj ***, CS_Zt-loc **
C6H12O4	(R)-Mevalonate	loc_CS-Zt *
C12H18O4	12-Hydroxy-JA	CS_m-loc *
C18H29NO5	12-Hydroxy-jasmonic acid-Ile	Ob_m-loc *
C5H11O7P	1-Deoxy-D-xylulose 5-phosphate	loc_Ob-Zt *
C17H22O10	1-O-Sinapoyl-beta-D-glucose	adj_CS-m **, CS_m-adj **, m_CS-adj *
C8H9NO	2-Phenylacetamide	adj_CS-m *, CS_m-adj *
C9H8O6	3-(2-Carboxyethenyl)-cis,cis-muconate	adj_CS-Zt ***, Ob_Zt-loc ***
C3H7O7P	3-Phospho-D-glycerate	CS_Zt-loc **, CS_m-loc **, CS_m-adj *
C14H12O2	4,4'-Dihydroxystilbene	adj_Ob-m ***
C36H36O11	4'-O-Methylneobavaisoflavone 7-O-(2''-p-coumaroylglucoside)	adj_CS-Zt ***
C18H34O6	9,10-Dihydroxystearic acid	loc_Ob-m **, loc_CS-m *
C15H22O3	Abscisic alcohol	adj_Ob-Zt *
C18H30O2	alpha-Linolenic acid	Ob_m-adj **
C40H56O3	Antheraxanthin	adj_CS-Zt **, C_Zt-adj **
C6H8O6	Ascorbate	loc_Ob-Zt *
C21H20O11	Aureusidin 6-O-glucoside	Ob_Zt-loc *
C5H11NO2	Betaine	Ob_Zt-adj **, Ob_Zt-loc *, Ob_m-loc *, Ob_m-adj *
C28H48O6	Brassinolide	adj_Ob-m *
C28H48O	Campesterol	CS_Zt-adj *, adj_Ob-m *, adj_CS-Zt *
C16H18O9	Chlorogenate	CS_Zt-loc **
C9H10O	Cinnamyl alcohol	CS_m-loc ***, CS_Zt-adj ***, CS_Zt-loc **
C14H12O	cis-Stilbene oxide	adj_Ob-Zt *
C14H20N4O3	Coumaroylhydroxyagmatine	loc_CS-Zt *, Ob-Zt-adj *
C14H16O7	de-Hypoxanthine futalosine	loc_CS-m *
C8H7NO4	DIBOA	CS_Zt-adj **, CS_m-loc **, CS_Zt-loc *, CS_m-adj *
C20H18O8	Diferulic acid	loc_CS-m ***, CS_m-loc *
C9H9NO5	DIMBOA	CS_Zt-loc **
C15H19NO10	DIMBOA-Gly	CS_Zt-adj **
C8H11NO2	Dopamine	CS_Zt-adj *
C8H14O4	Ethyladipic acid	CS_m-loc **, CS_Zt-adj **, CS_m-adj *, CS_Zt-loc *
C15H22N4O3	Feruloylagmatine	Zt_Ob-adj *
C15H22N4O4	Feruloylhydroxyagmatine	Ob_Zt-adj *, loc_CS-Zt
C14H20N2O3	Feruloylputrescine	Ob_Zt-adj *
C4H4O4	Fumarate	CS_Zt-loc *, loc_CS-Zt *, CS_m-adj *, CS_m-loc *
C10H17N3O6S	Glutathione	loc_Ob-Zt *
C14H17NO8	HBOA-Gly	CS_Zt-adj *
C9H9NO4	HMBOA	CS_Zt-loc *, loc_CS-Zt *
C15H19NO9	HMBOA-Gly	CS_Zt-adj *, CS_m-adj *
C43H64N8O17	Hordatine D + 2 hex	loc_CS-Zt **
C28H38N8O5	Hydroxy-hordatine A	loc_CS-m *, loc_Ob-m *, m_CS-loc *
C8H7NO	Indolin-2-one	Ob_Zt-loc **, Ob_Zt-adj **, Ob_m-loc *, Ob_m-adj *
C21H20O10	Kaempferol 7-rhamnoside	loc_CS-Zt *
C27H30O15	Kaempferol-3-glucoside-3-rhamnoside	loc_Ob-Zt **, loc_CS-Zt *, Ob_Zt-loc *
C3H7NO2	L-Alanine	CS_m-adj *
C6H14N4O2	L-Arginine	CS_Zt-loc *
C4H8N2O3	L-Asparagine	CS_m-adj *
C4H7NO4	L-Aspartate	CS_m-loc *
C4H6O5	L-Malate	CS_m-adj **, CS_Zt-loc *
C5H11NO2S	L-Methionine	CS_m-adj *
C4H9NO3	L-Threonine	CS_m-adj *
C19H34O5	Methyl 9,12-dihydroxy-13-oxo-10-octadecenoate	CS_Zt-adj **, CS_m-loc **, CS_Zt-loc *, CS_m-adj *
C14H28O2	Myristic acid	loc_CS-Zt *
C26H28O15	Neocarlinoside	Ob_Zt-loc ***, Ob_m-loc *, Ob_m-adj *
C18H36O2	Octadecanoic acid	loc_Ob-Zt *, loc_Ob-m *
C17H20O9	O-Feruloylquinate	loc_Ob-m *
C21H37O7P	PA(18:3(6Z,9Z,12Z)/0:0)	loc_CS-Zt ***, CS_Zt-loc ***, Zt_CS-loc ***
C15H18O8	p-Coumaroyl-D-glucose	CS_m-adj *, CS_m-loc *, CS_Zt-adj *
C24H43O9P	PG(18:3(6Z,9Z,12Z)/0:0)	Ob_Zt-adj ***, Ob_m-adj **
C13H10O3	Phenylsalicylate	CS_m-loc **, Zt_CS-loc **
C9H13NO	Phenylpropanolamine	CS_m-adj **, CS_Zt-loc **, CS_m-loc **, CS_Zt-adj **
C4H12N2	Putrescine	CS_m-adj *
C3H4O3	Pyruvate	loc_Ob-Zt *
C15H22N6O5S	S-Adenosyl-L-methionine	CS_Zt-adj *
C7H11O8P	Shikimate 3-phosphate	Ob_Zt-loc **
C7H10O5	Shikimate	CS_Zt-loc *
C16H24N4O4	Sinapoylagmatine	loc_CS-Zt **, Ob_Zt-adj *, Zt_Ob-adj *
C30H50O	Squalene 2,3-epoxide	adj_CS-Zt *, CS_Zt-adj *
C30H50	Squalene	CS_m-loc **, CS_Zt-adj **
C29H48O	Stigmasterol	adj_CS-Zt *, Ob_Zt-adj *, Ob_Zt-loc *
C17H24O3	Sugeonyl acetate	CS_Zt-adj **, CS_m-loc *
C10H12N2	Tryptamine	loc_Ob-m **
C8H11NO	Tyramine	CS_m-adj *, CS_Zt-adj *, CS_Zt-loc *
C15H24N2O17P2	Uridine diphosphate glucose	CS_Zt-loc *
C40H56O4	Violaxanthin	loc_CS-Zt *
8 dpi
Molecular formula	Compound name	Significant at
C15H14O7	(+)-Gallocatechin	CS_m-adj ***, CS_m-loc ***, CS_Zt-loc **, CS_Zt-adj **
C18H34O2	(9Z)-Octadecenoic acid	adj_Ob-m **, adj_CS-Zt *, adj_CS-m *
C8H9NO	2-Phenylacetamide	CS_m-loc ***
C30H28O12	4,2',3',4'-Tetrahydroxychalcone 4'-O-(2”-O-p-coumaroyl) glucoside	Ob_Zt-adj **
C14H12O2	4,4'-Dihydroxystilbene	loc_CS-Zt *
C8H8O3	Methylsalicylate	loc_Ob-Zt *
C26H32O12	5-Hydroxy-6,7,3',4',5'-pentamethoxyflavanone 5-O-rhamnoside	adj_CS-m **, adj_Ob-m **
C18H34O6	9,10-Dihydroxystearic acid	loc_CS-m **, m_CS-loc **
C20H30O	9-cis-Retinol	Ob-Zt-loc *
C9H16O3	9-hydroxy-5Z-nonenoic acid	CS_Zt-loc *, CS_Zt-adj *, adj_Ob-m *
C29H50O2	alpha-Tocopherol	adj_Ob-m *, adj_CS-m *
C40H56O3	Antheraxanthin	adj_CS-m **, adj_Ob-m *, adj_CS-Zt *, Zt_CS-loc *
C5H11NO2	Betaine	Ob_m-loc *
C9H10O3	Caffeyl alcohol	CS_Zt-adj *
C28H48O	Campesterol	adj_Ob-m **, adj_CS-m **, adj_Ob-Zt *, adj_CS-Zt *
C16H18O9	Chlorogenate	CS_m-adj **, loc_Ob-Zt **
C10H16O2	Chrysanthemic acid	CS_Zt-loc *
C9H10O	Cinnamyl alcohol	CS_Zt-adj ***, CS_m-adj ***, CS_m-loc ***, CS_Zt-loc ***, adj_CS-m *
C6H6O6	cis-Aconitate	Ob_Zt-adj *, loc_CS-Zt*, loc_CS-m *
C6H8O7	Citrate	loc_CS-Zt **, loc_Ob-m **
C12H14O4	Coniferyl acetate	CS_m-loc **, CS_Zt-loc **, adj_Ob-m **
C14H20N4O3	Coumaroylhydroxyagmatine	loc_CS-Zt *, Zt_Ob-loc *
C14H16O7	de-Hypoxanthine futalosine	loc_Ob-Zt **, loc_Ob-Zt *
C6H13O9P	D-Glucose 1-phosphate	loc_CS-Zt **, loc_Ob-Zt *
C8H7NO4	DIBOA	CS_Zt-adj **, Ob_Zt-loc *
C14H14O3	Dihydroresveratrol	CS_m-loc *
C9H9NO5	DIMBOA	loc_Ob-Zt *
C8H11NO2	Dopamine	CS_m-loc **
C8H14O4	Ethyladipic acid	CS_m-loc ***, CS_Zt-adj *, CS_Zt-loc *, CS_m-adj *
C15H28O7P2	Farnesyl diphosphate	loc_CS-Zt **, CS_Zt-loc *
C15H22N4O4	Feruloylhydroxyagmatine	loc_CS-Zt **
C14H20N2O3	Feruloylputrescine	loc_CS-Zt *
C15H10O3	Flavonol	CS_Zt-loc **, CS_m-loc **, adj_Ob-m **
C19H24O6	Gibberellin	loc_Ob-Zt *, CS_m-adj *
C8H7NO3	HBOA	Ob_m-loc *
C14H17NO8	HBOA-Gly	CS_Zt-loc *
C10H11NO5	HDMBOA	loc_Ob-Zt **
C9H9NO4	HMBOA	CS_Zt-loc **, CS_m-loc **, CS_m-adj **, loc_CS-m **, CS_Zt-adj **
C15H19NO9	HMBOA-Gly	loc_Ob-Zt **, CS_m-adj *, CS_Zt-adj *, loc_Ob-Zt *, CS_m-loc*
C8H7NO	Indolin-2-one	Ob_m-loc *
C27H30O14	Kaempferol 3-rhamnoside-(1->2)-rhamnoside	loc_CS-Zt *, loc_Ob-Zt *, CS_m-loc *
C27H30O15	Kaempferol-3-glucoside-3-rhamnoside	loc_CS-Zt **, loc_CS-m *
C4H8N2O3	L-Asparagine	CS_Zt-adj **, CS_m-adj *
C4H7NO4	L-Aspartate	CS_m-adj *
C6H10O6	L-Galactono-1,4-lactone	loc_Ob-Zt *
C5H9NO4	L-Glutamate	CS_m-loc **, CS_Zt-adj *
C9H11NO2	L-Phenylalanine	adj_Ob-m ***
C4H9NO3	L-Threonine	CS_Zt-adj **, CS_Zt-loc *, CS_m-adj *, adj_CS-Zt *
C9H11NO3	L-Tyrosine	CS_Zt-adj *
C13H18N2O3	N-Caffeoylputrescine	loc_CS-Zt **
C19H18N2O3	N-Coumaroyl serotonin	Ob_m-loc *
C26H28O15	Neocarlinoside	Ob_Zt-adj *, Ob_m-loc *, Ob_m-adj *
C4H4O5	Oxaloacetate	loc_CS-m **
C15H18O8	p-Coumaroyl-D-glucose	CS_Zt-adj *, CS_m-loc *
C9H13NO	Phenylpropanolamine	CS_Zt-adj **, CS_Zt-loc **, adj_CS-m **, CS_m-adj **, Zt_CS-loc **
C3H5O6P	Phosphoenolpyruvate	Ob_Zt-adj *
C5H9N	Piperideine	CS_Zt-loc *
C4H12N2	Putrescine	loc_CS-Zt *
C7H12O6	Quinic acid	adj_Ob-Zt *, CS_Zt-adj *
C15H22N6O5S	S-Adenosyl-L-methionine	CS_Zt-loc *, CS_Zt-adj *, CS_m-adj *, CS_m-loc *
C13H16O8	Salicylic acid-D-glucose ester	Ob_m-loc *
C10H8O4	Scopoletin	adj_CS-m *
C10H18O4	Sebacic acid	CS_Zt-loc *, Zt_CS-loc *
C16H24N4O4	Sinapoylagmatine	loc_CS-Zt *
C11H14O4	Sinapyl alcohol	CS_Zt-adj *
C10H20N2O4	Spermic acid 2	loc_Ob-Zt *
C18H40NO5P	Sphinganine 1-phosphate	adj_Ob-m **, adj_CS-m **, adj_CS-Zt *, CS_m-adj *, CS_m-loc *
C30H50O	Squalene 2,3-epoxide	adj_Ob-m *, adj_CS-Zt *, adj_CS-m *
C30H50	Squalene	adj_CS-Zt ***, CS_Zt-adj **
C19H34O2	Sterculic acid	Ob_Zt-loc **, Ob_m-loc *, adj_CS-Zt *, adj_Ob-m *, adj_Ob-Zt *, adj_CS-m *
C17H24O3	Sugeonyl acetate	CS_Zt-adj ***, loc_CS-Zt ***, loc_Ob-Zt *, CS_m-adj *, CS_Zt-loc *
C9H10O5	Syringic acid	Zt_Ob-adj **, CS_m-adj **, loc_CS-Zt *
C17H24O9	Syringin	loc_Ob-Zt **, loc_CS-m **, loc_CS-Zt **, loc_Ob-Zt **
C15H18O7	trans-Cinnamoyl beta-D-glucoside	loc_Ob-Zt *
C31H46O2	Vitamin K	adj_Ob-m *
