# Supplementary material for: A fungal pathogen induces systemic susceptibility and systemic shifts in wheat metabolome and microbiome composition
Source: Nat Commun. 2020 Apr 20;11:1910. doi: 10.1038/s41467-020-15633-x (PMC7171108; doi:10.1038/s41467-020-15633-x)
Supplement: Supplementary file 7 — Source Data [file 41467_2020_15633_MOESM7_ESM.zip]

Archive with 23 entries (22 files):
- Source Data/
- Source Data/data_fig2c.txt
- Source Data/data_fig2b.txt
- Source Data/data_fig2d.txt
- Source Data/data_fig6c.txt
- Source Data/data_fig1c.txt
- Source Data/data_fig6ab.txt
- Source Data/data_fig1ab.txt
- Source Data/data_fig2a_CS.txt
- Source Data/data_suppfig5.txt
- Source Data/data_suppfig6g.txt
- Source Data/data_suppfig10.txt
- Source Data/data_suppfig6i.txt
- Source Data/data_suppfig6e.txt
- Source Data/data_suppfig6j.txt
- Source Data/data_suppfig6l.txt
- Source Data/data_suppfig6f.txt
- Source Data/data_suppfig6k.txt
- Source Data/data_suppfig6d.txt
- Source Data/data_suppfig6h.txt
- Source Data/data_suppfig4_7dpi.txt
- Source Data/data_suppfig4_14dpi.txt
- Source Data/data_fig2a_OB_suppfig4_4dpi.txt
