# Supplementary material for: A fungal pathogen induces systemic susceptibility and systemic shifts in wheat metabolome and microbiome composition
Source: Nat Commun. 2020 Apr 20;11:1910. doi: 10.1038/s41467-020-15633-x (PMC7171108; doi:10.1038/s41467-020-15633-x)
Supplement: Supplementary file 7 — Source Data [file 41467_2020_15633_MOESM7_ESM.zip › Source Data/data_fig2c.txt]

treatment	cfu	cultivar
DC_Ob_m	40420337.15	Obelisk
DC_Ob_m	72540069.35	Obelisk
DC_Ob_m	33202419.80	Obelisk
DC_Ob_m	41863920.62	Obelisk
DC_Ob_m	55818560.82	Obelisk
DC_Ob_m	40901531.64	Obelisk
DC_Ob_m	64961256.13	Obelisk
DC_Ob_m	79397090.83	Obelisk
DC_Ob_m	70735590.01	Obelisk
DC_Ob_hk	36089586.74	Obelisk
DC_Ob_hk	48600643.48	Obelisk
DC_Ob_hk	57743338.78	Obelisk
DC_Ob_hk	137140429.61	Obelisk
DC_Ob_hk	58826026.39	Obelisk
DC_Ob_hk	52450199.40	Obelisk
DC_Ob_hk	83006049.50	Obelisk
DC_Ob_hk	61352297.46	Obelisk
DC_Ob_hk	49081837.97	Obelisk
DC_Ob_Zt	80840674.30	Obelisk
DC_Ob_Zt	162403140.33	Obelisk
DC_Ob_Zt	267062941.88	Obelisk
DC_Ob_Zt	227364396.46	Obelisk
DC_Ob_Zt	299543569.94	Obelisk
DC_Ob_Zt	79036194.96	Obelisk
DC_Ob_Zt	321197321.99	Obelisk
DC_Ob_Zt	140749388.29	Obelisk
DC_Ob_Zt	79397090.83	Obelisk
DC_CS_m	53686869.23	Chinese Spring
DC_CS_m	110795031.29	Chinese Spring
DC_CS_m	443901916.90	Chinese Spring
DC_CS_m	23819127.25	Chinese Spring
DC_CS_m	71818277.61	Chinese Spring
DC_CS_m	19325973.70	Chinese Spring
DC_CS_m	267062941.88	Chinese Spring
DC_CS_m	7091603.79	Chinese Spring
DC_CS_m	14917029.19	Chinese Spring
DC_CS_hk	11332130.24	Chinese Spring
DC_CS_hk	40420337.15	Chinese Spring
DC_CS_hk	4384884.79	Chinese Spring
DC_CS_hk	35608392.25	Chinese Spring
DC_CS_hk	4709691.07	Chinese Spring
DC_CS_hk	32721225.31	Chinese Spring
DC_CS_hk	721791.73	Chinese Spring
DC_CS_hk	5533736.63	Chinese Spring
DC_CS_hk	5160810.90	Chinese Spring
DC_CS_Zt	5684109.91	Chinese Spring
DC_CS_Zt	3416480.88	Chinese Spring
DC_CS_Zt	6875066.27	Chinese Spring
DC_CS_Zt	10826876.02	Chinese Spring
DC_CS_Zt	4168347.27	Chinese Spring
DC_CS_Zt	2790928.04	Chinese Spring
DC_CS_Zt	12029862.25	Chinese Spring
DC_CS_Zt	7416410.08	Chinese Spring
DC_CS_Zt	9617874.87	Chinese Spring
