# Supplementary material for: A fungal pathogen induces systemic susceptibility and systemic shifts in wheat metabolome and microbiome composition
Source: Nat Commun. 2020 Apr 20;11:1910. doi: 10.1038/s41467-020-15633-x (PMC7171108; doi:10.1038/s41467-020-15633-x)
Supplement: Supplementary file 7 — Source Data [file 41467_2020_15633_MOESM7_ESM.zip › Source Data/data_fig2b.txt]

treatment	cfu	cultivar
Por_Ob_m	324806280.66	Obelisk
Por_Ob_m	350068991.38	Obelisk
Por_Ob_m	339242115.36	Obelisk
Por_Ob_m	368113784.75	Obelisk
Por_Ob_m	584651305.19	Obelisk
Por_Ob_m	714573817.46	Obelisk
Por_Ob_m	646003602.65	Obelisk
Por_Ob_m	79397090.83	Obelisk
Por_Ob_m	108268760.22	Obelisk
Por_Ob_hk	386158578.12	Obelisk
Por_Ob_hk	216537520.44	Obelisk
Por_Ob_hk	476382544.97	Obelisk
Por_Ob_hk	256236065.86	Obelisk
Por_Ob_hk	851714247.07	Obelisk
Por_Ob_hk	710964858.78	Obelisk
Por_Ob_hk	393376495.47	Obelisk
Por_Ob_hk	122704594.92	Obelisk
Por_Ob_hk	144358346.96	Obelisk
Por_Ob_Zt	588260263.87	Obelisk
Por_Ob_Zt	974418841.99	Obelisk
Por_Ob_Zt	1562679105.85	Obelisk
Por_Ob_Zt	999681552.70	Obelisk
Por_Ob_Zt	566606511.82	Obelisk
Por_Ob_Zt	407812330.16	Obelisk
Por_Ob_Zt	256236065.86	Obelisk
Por_Ob_Zt	1299225122.65	Obelisk
Por_Ob_Zt	866150081.77	Obelisk
Por_CS_m	721791734.80	Chinese Spring
Por_CS_m	339242115.36	Chinese Spring
Por_CS_m	945547172.59	Chinese Spring
Por_CS_m	555779635.80	Chinese Spring
Por_CS_m	1071860726.18	Chinese Spring
Por_CS_m	400594412.82	Chinese Spring
Por_CS_m	1216219073.15	Chinese Spring
Por_CS_m	866150081.77	Chinese Spring
Por_CS_m	577433387.84	Chinese Spring
Por_CS_hk	249018148.51	Chinese Spring
Por_CS_hk	270671900.55	Chinese Spring
Por_CS_hk	274280859.23	Chinese Spring
Por_CS_hk	166012099.01	Chinese Spring
Por_CS_hk	121261011.45	Chinese Spring
Por_CS_hk	86615008.18	Chinese Spring
Por_CS_hk	205710644.42	Chinese Spring
Por_CS_hk	227364396.46	Chinese Spring
Por_CS_hk	400594412.82	Chinese Spring
Por_CS_Zt	490818379.67	Chinese Spring
Por_CS_Zt	404203371.49	Chinese Spring
Por_CS_Zt	461946710.28	Chinese Spring
Por_CS_Zt	710964858.78	Chinese Spring
Por_CS_Zt	638785685.30	Chinese Spring
Por_CS_Zt	425857123.53	Chinese Spring
Por_CS_Zt	96720092.46	Chinese Spring
Por_CS_Zt	158794181.66	Chinese Spring
Por_CS_Zt	93832925.52	Chinese Spring
