# Supplementary material for: A fungal pathogen induces systemic susceptibility and systemic shifts in wheat metabolome and microbiome composition
Source: Nat Commun. 2020 Apr 20;11:1910. doi: 10.1038/s41467-020-15633-x (PMC7171108; doi:10.1038/s41467-020-15633-x)
Supplement: Supplementary file 7 — Source Data [file 41467_2020_15633_MOESM7_ESM.zip › Source Data/data_fig2d.txt]

ccultivar	treatment	cfu
Ob	mock	2140616,67
Ob	mock	467440,78
Ob	mock	3363826,20
Ob	mock	1616384,02
Ob	mock	3043461,80
Ob	mock	3291016,11
Ob	mock	491468,11
Ob	mock	717543,45
Ob	mock	3087147,85
Ob	mock	503481,78
Ob	mock	425939,03
Ob	mock	2388170,98
Ob	mock	312355,29
Ob	mock	1674632,09
Ob	mock	859159,07
Ob	mock	771786,96
Ob	mock	709898,39
Ob	mock	931969,16
Ob	mock	1121275,40
Ob	mock	495108,62
Ob	mock	1397953,75
Ob	mock	1529011,91
Ob	mock	2417295,02
Ob	mock	1310581,64
Ob	Zt	5693749,11
Ob	Zt	2300798,87
Ob	Zt	1630946,04
Ob	Zt	3815248,76
Ob	Zt	5431632,78
Ob	Zt	6480098,09
Ob	Zt	1019341,27
Ob	Zt	2257112,82
Ob	Zt	3320140,14
Ob	Zt	2737659,42
Ob	Zt	2344484,93
Ob	Zt	3684190,60
Ob	Zt	1863938,33
Ob	Zt	2082368,60
Ob	Zt	4091927,11
Ob	Zt	3596818,49
Ob	Zt	4659845,82
Ob	Zt	1456201,82
Ob	Zt	1194085,49
Ob	Zt	6072361,58
Ob	Zt	4397729,49
Ob	Zt	3655066,56
Ob	Zt	1368829,71
Ob	Zt	2737659,42
CS	mock	4863714,07
CS	mock	2286236,85
CS	mock	2912403,64
CS	mock	685871,06
CS	mock	2271674,84
CS	mock	3655066,56
CS	mock	1164961,45
CS	mock	4383167,47
CS	mock	1383391,73
CS	mock	1485325,85
CS	mock	4485101,60
CS	mock	5154954,44
CS	mock	1456201,82
CS	mock	7557687,44
CS	mock	7878051,83
CS	mock	2781345,47
CS	mock	1514449,89
CS	mock	7994547,98
CS	mock	4587035,73
CS	mock	1863938,33
CS	Zt	1529011,91
CS	Zt	1135837,42
CS	Zt	458703,57
CS	Zt	1936748,42
CS	Zt	480546,60
CS	Zt	417201,82
CS	Zt	453242,82
CS	Zt	3640504,54
CS	Zt	917407,15
CS	Zt	502389,63
CS	Zt	1820252,27
CS	Zt	43686,05
CS	Zt	517679,75
CS	Zt	859159,07
CS	Zt	1354267,69
CS	Zt	1732880,16
CS	Zt	2227988,78
CS	Zt	347304,13
CS	Zt	873721,09
CS	Zt	800911,00
CS	Zt	524232,65
CS	Zt	384437,28
CS	Zt	804915,55
CS	Zt	549352,14
