# Supplementary material for: A fungal pathogen induces systemic susceptibility and systemic shifts in wheat metabolome and microbiome composition
Source: Nat Commun. 2020 Apr 20;11:1910. doi: 10.1038/s41467-020-15633-x (PMC7171108; doi:10.1038/s41467-020-15633-x)
Supplement: Supplementary file 7 — Source Data [file 41467_2020_15633_MOESM7_ESM.zip › Source Data/data_fig6c.txt]

time	treatment	pg DNA/ul	fDNA_tDNA
0 dpi	mock_Zt	54.1283645	0.121636774
0 dpi	mock_Zt	91.3696062	0.267946059
0 dpi	mock_Zt	94.3966565	0.181532032
0 dpi	mock_Zt	43.37965562	0.16247062
0 dpi	mock_Zt	83.8714581	0.178071036
0 dpi	mock_Zt	53.2094945	0.195623142
0 dpi	mock_Zt	55.59137736	0.102946995
0 dpi	mock_Zt	30.63196787	0.071071851
0 dpi	mock_Zt	65.58317595	0.088625913
0 dpi	mock_Zt	48.71870976	0.181110445
0 dpi	mock_Zt	54.10520737	0.100194828
0 dpi	mock_Zt	47.40081439	0.096539337
4 dpi	mock_Zt	50.7433475	0.152382425
4 dpi	mock_Zt	66.2994224	0.152763646
4 dpi	mock_Zt	76.1186219	0.168032278
4 dpi	mock_Zt	75.27529229	0.139398689
4 dpi	mock_Zt	53.37483626	0.073116214
4 dpi	mock_Zt	80.02911471	0.145507481
4 dpi	mock_Zt	29.33228288	0.058664566
4 dpi	mock_Zt	30.21719984	0.051215593
4 dpi	mock_Zt	57.26971606	0.110134069
4 dpi	mock_Zt	53.90580957	0.110689547
4 dpi	mock_Zt	76.8981264	0.126062502
6 dpi	mock_Zt	85.1288939	0.1669194
6 dpi	mock_Zt	52.94093817	0.116609996
6 dpi	mock_Zt	26.18817802	0.053554556
6 dpi	mock_Zt	45.21779261	0.095195353
6 dpi	mock_Zt	133.0477625	0.538654909
6 dpi	mock_Zt	96.33893148	0.227751611
6 dpi	mock_Zt	87.48374491	0.17781249
6 dpi	mock_Zt	79.01108373	0.15929654
6 dpi	mock_Zt	114.0576682	0.387951252
6 dpi	mock_Zt	52.67897544	0.075255679
6 dpi	mock_Zt	69.10897883	0.069807049
8 dpi	mock_Zt	70.45008767	0.086975417
8 dpi	mock_Zt	127.5647154	0.214034757
8 dpi	mock_Zt	30.17501334	0.090615656
8 dpi	mock_Zt	50.54028417	0.095359027
8 dpi	mock_Zt	82.41932124	0.173514361
8 dpi	mock_Zt	217.5192521	0.690537308
8 dpi	mock_Zt	186.7923805	0.516001051
8 dpi	mock_Zt	501.2824739	1.025117533
8 dpi	mock_Zt	343.1720255	0.439964135
8 dpi	mock_Zt	290.6569944	0.454151554
8 dpi	mock_Zt	264.5179297	0.43363595
8 dpi	mock_Zt	92.11366715	0.180615034
8 dpi	mock_Zt	86.7121445	0.157658445
8 dpi	mock_Zt	117.978406	0.1999634
9 dpi	mock_Zt	166.0263129	0.869247712
9 dpi	mock_Zt	658.0042835	1.134490144
9 dpi	mock_Zt	234.913569	0.378892853
9 dpi	mock_Zt	343.6527747	0.687305549
9 dpi	mock_Zt	674.5867491	1.629436592
9 dpi	mock_Zt	237.6307344	0.543777424
9 dpi	mock_Zt	472.6836469	0.562718627
9 dpi	mock_Zt	1044.950247	2.167946571
9 dpi	mock_Zt	305.4686752	0.462831326
9 dpi	mock_Zt	79.20527533	0.155304461
9 dpi	mock_Zt	174.1488663	0.305524327
9 dpi	mock_Zt	313.6927509	0.482604232
9 dpi	mock_Zt	251.4954017	1.197597151
9 dpi	mock_Zt	524.2485426	1.199653416
9 dpi	mock_Zt	439.5100843	0.813907563
10 dpi	mock_Zt	129.1909139	0.234892571
10 dpi	mock_Zt	95.30268769	0.19896177
10 dpi	mock_Zt	545.3975721	1.874218461
10 dpi	mock_Zt	350.0557658	0.625099582
10 dpi	mock_Zt	271.1609958	0.709845539
10 dpi	mock_Zt	507.3370313	1.284397548
10 dpi	mock_Zt	337.6703597	0.42208795
10 dpi	mock_Zt	259.0170768	0.806906781
10 dpi	mock_Zt	213.0931952	0.503766419
10 dpi	mock_Zt	427.8973955	1.455433318
10 dpi	mock_Zt	1313.892477	3.113489282
10 dpi	mock_Zt	1310.311292	2.339841593
10 dpi	mock_Zt	204.819884	0.379296081
10 dpi	mock_Zt	680.3746153	1.675799545
11 dpi	mock_Zt	1749.845804	4.833828188
11 dpi	mock_Zt	1000.443058	2.11958275
11 dpi	mock_Zt	2252.484244	5.64532392
11 dpi	mock_Zt	846.212152	0.983967619
11 dpi	mock_Zt	448.2216493	1.273356958
11 dpi	mock_Zt	917.562608	1.066933265
11 dpi	mock_Zt	767.3014401	2.750184373
11 dpi	mock_Zt	1534.929361	5.770411132
11 dpi	mock_Zt	2996.530192	5.65383055
11 dpi	mock_Zt	1116.87685	1.378860309
11 dpi	mock_Zt	4027.986807	10.68431514
11 dpi	mock_Zt	1352.7168	1.366380606
11 dpi	mock_Zt	388.1528178	0.58811033
11 dpi	mock_Zt	297.7126458	0.83392898
11 dpi	mock_Zt	987.7589863	1.646264977
12 dpi	mock_Zt	1470.900919	3.22565991
12 dpi	mock_Zt	2416.143329	7.819234075
12 dpi	mock_Zt	592.180454	1.885925013
12 dpi	mock_Zt	318.7638517	0.613007407
12 dpi	mock_Zt	1608.781133	2.298258761
12 dpi	mock_Zt	939.3113001	1.252415067
12 dpi	mock_Zt	3813.090824	7.061279304
12 dpi	mock_Zt	2915.837753	4.287996695
12 dpi	mock_Zt	2109.402378	7.870904397
12 dpi	mock_Zt	3145.936966	7.232039003
12 dpi	mock_Zt	1396.20273	2.181566766
12 dpi	mock_Zt	709.0135923	0.770666948
12 dpi	mock_Zt	6048.276028	13.59163152
12 dpi	mock_Zt	1862.949679	3.514999394
12 dpi	mock_Zt	4716.02839	10.48006309
14 dpi	mock_Zt	2115.295468	10.79232382
14 dpi	mock_Zt	4301.41531	37.08116646
14 dpi	mock_Zt	1587.849826	3.247136659
14 dpi	mock_Zt	3972.497714	22.96241453
14 dpi	mock_Zt	3303.422667	14.11719088
14 dpi	mock_Zt	1828.965749	6.699508239
14 dpi	mock_Zt	10799.09555	25.17271691
14 dpi	mock_Zt	4444.811432	13.11153815
14 dpi	mock_Zt	5323.925837	13.21073409
14 dpi	mock_Zt	3802.129392	12.54828182
14 dpi	mock_Zt	3034.445517	9.167509114
14 dpi	mock_Zt	5487.854409	15.03521756
16 dpi	mock_Zt	1390.666837	4.332295444
16 dpi	mock_Zt	5828.420352	17.87859004
16 dpi	mock_Zt	10681.56736	90.52175726
16 dpi	mock_Zt	7082.684226	28.44451496
16 dpi	mock_Zt	14768.49677	71.00238832
16 dpi	mock_Zt	9695.866411	51.5737575
16 dpi	mock_Zt	6095.366261	18.98867994
16 dpi	mock_Zt	13343.72947	45.85474046
16 dpi	mock_Zt	6801.18236	31.19808422
16 dpi	mock_Zt	2848.283364	11.62564638
16 dpi	mock_Zt	4135.575597	16.67570805
16 dpi	mock_Zt	4789.266371	27.84457193
0 dpi	Zt_mock	30.24170596	0.06705478
0 dpi	Zt_mock	70.68651172	0.117810853
0 dpi	Zt_mock	54.82320735	0.081825683
4 dpi	Zt_mock	59.9215235	0.10512548
4 dpi	Zt_mock	40.3308861	0.08247625
4 dpi	Zt_mock	76.3657025	0.078727528
6 dpi	Zt_mock	53.23218544	0.074974909
6 dpi	Zt_mock	22.76209373	0.080431427
6 dpi	Zt_mock	18.22969161	0.094454361
8 dpi	Zt_mock	38.8386134	0.144381462
8 dpi	Zt_mock	54.0287075	0.094787206
8 dpi	Zt_mock	48.6367686	0.105502752
9 dpi	Zt_mock	26.48920251	0.064765776
9 dpi	Zt_mock	20.02412961	0.052010726
9 dpi	Zt_mock	26.94025311	0.059079502
10 dpi	Zt_mock	68.89561945	0.129991735
10 dpi	Zt_mock	59.91633862	0.125347989
10 dpi	Zt_mock	95.93792238	0.171317719
11 dpi	Zt_mock	59.18001305	0.204069011
11 dpi	Zt_mock	50.47042711	0.111413746
11 dpi	Zt_mock	82.62175541	0.173940538
12 dpi	Zt_mock	75.73647845	0.140252738
12 dpi	Zt_mock	48.13352122	0.085952716
12 dpi	Zt_mock	38.65558859	0.104192961
14 dpi	Zt_mock	16.13181237	0.05823759
14 dpi	Zt_mock	13.2294972	0.028511847
14 dpi	Zt_mock	10.39583116	0.027214218
16 dpi	Zt_mock	46.4449	0.052778295
16 dpi	Zt_mock	60.9472915	0.093765064
16 dpi	Zt_mock	25.9988434	0.07602001
0 dpi	Zt_Zt	58.10835121	0.113937944
0 dpi	Zt_Zt	64.3159011	0.160789753
0 dpi	Zt_Zt	77.0754825	0.191730056
0 dpi	Zt_Zt	26.35402765	0.089335687
0 dpi	Zt_Zt	43.33788143	0.044678228
0 dpi	Zt_Zt	66.87595398	0.121592644
0 dpi	Zt_Zt	42.912152	0.075284477
0 dpi	Zt_Zt	27.72771919	0.062449818
0 dpi	Zt_Zt	23.42021743	0.05562997
0 dpi	Zt_Zt	41.2982125	0.072453004
0 dpi	Zt_Zt	42.04191402	0.06093031
0 dpi	Zt_Zt	18.5419104	0.045004637
4 dpi	Zt_Zt	24.46332764	0.049420864
4 dpi	Zt_Zt	18.98819641	0.043852648
4 dpi	Zt_Zt	42.36951316	0.091117233
4 dpi	Zt_Zt	50.16133632	0.092891364
4 dpi	Zt_Zt	112.3542147	0.147834493
4 dpi	Zt_Zt	104.0683509	0.242583569
4 dpi	Zt_Zt	54.41794941	0.085028046
4 dpi	Zt_Zt	76.13659029	0.104296699
4 dpi	Zt_Zt	32.6589125	0.057296338
4 dpi	Zt_Zt	28.95478624	0.050797871
4 dpi	Zt_Zt	25.4671732	0.058277284
6 dpi	Zt_Zt	56.2302884	0.178508852
6 dpi	Zt_Zt	89.15810029	0.221786319
6 dpi	Zt_Zt	137.509956	0.233067722
6 dpi	Zt_Zt	59.65415012	0.072748964
6 dpi	Zt_Zt	54.30433681	0.171307056
6 dpi	Zt_Zt	30.03994461	0.038512749
6 dpi	Zt_Zt	17.03737953	0.064291998
6 dpi	Zt_Zt	67.40928577	0.122562338
6 dpi	Zt_Zt	46.76510065	0.062353468
6 dpi	Zt_Zt	86.095243	0.113283214
6 dpi	Zt_Zt	81.76936993	0.125799031
6 dpi	Zt_Zt	77.04564711	0.151069896
8 dpi	Zt_Zt	106.7548487	0.267556012
8 dpi	Zt_Zt	108.1929274	0.310899217
8 dpi	Zt_Zt	218.7383797	0.654905328
8 dpi	Zt_Zt	262.5130197	0.345411868
8 dpi	Zt_Zt	310.4193034	0.526134413
8 dpi	Zt_Zt	230.3131443	0.245013983
8 dpi	Zt_Zt	195.7785599	0.369393509
8 dpi	Zt_Zt	175.8647883	0.382314757
8 dpi	Zt_Zt	106.8827056	0.167004227
8 dpi	Zt_Zt	143.1907675	0.355312078
8 dpi	Zt_Zt	39.4017061	0.212982195
8 dpi	Zt_Zt	108.0675272	0.211897112
8 dpi	Zt_Zt	224.3432253	0.339913978
8 dpi	Zt_Zt	363.8530985	1.042559022
9 dpi	Zt_Zt	280.0874785	0.359086511
9 dpi	Zt_Zt	232.1163924	0.761037352
9 dpi	Zt_Zt	246.0783895	0.346589281
9 dpi	Zt_Zt	213.8657443	0.427731489
9 dpi	Zt_Zt	259.5903037	1.086151898
9 dpi	Zt_Zt	271.9853957	0.587441459
9 dpi	Zt_Zt	332.862719	0.979007997
9 dpi	Zt_Zt	336.1120793	1.615923458
9 dpi	Zt_Zt	698.6188106	2.129935398
9 dpi	Zt_Zt	3798.622702	7.167212644
9 dpi	Zt_Zt	173.847356	0.564439468
9 dpi	Zt_Zt	183.8544817	0.381440833
9 dpi	Zt_Zt	452.8766433	0.646966633
9 dpi	Zt_Zt	334.0602688	0.852194563
9 dpi	Zt_Zt	154.7819054	0.62664739
10 dpi	Zt_Zt	809.7239687	1.914241061
10 dpi	Zt_Zt	432.7042014	0.832123464
10 dpi	Zt_Zt	449.8051394	0.576673256
10 dpi	Zt_Zt	203.5806015	4.06348506
10 dpi	Zt_Zt	387.9617866	1.102164166
10 dpi	Zt_Zt	1138.682683	2.70470946
10 dpi	Zt_Zt	475.851206	0.720986676
10 dpi	Zt_Zt	754.3307512	0.942913439
10 dpi	Zt_Zt	408.2729056	0.816545811
10 dpi	Zt_Zt	446.5880729	0.732111595
10 dpi	Zt_Zt	636.5537999	1.2731076
10 dpi	Zt_Zt	497.829086	0.585681278
10 dpi	Zt_Zt	199.1429037	0.526833079
10 dpi	Zt_Zt	207.4610016	0.437681438
10 dpi	Zt_Zt	4958.36995	12.21273387
11 dpi	Zt_Zt	950.3303328	1.908293841
11 dpi	Zt_Zt	1620.192905	2.945805281
11 dpi	Zt_Zt	1135.874889	2.653913292
11 dpi	Zt_Zt	1060.116974	1.656432772
11 dpi	Zt_Zt	1747.084898	3.35977865
11 dpi	Zt_Zt	1724.806299	6.249298184
11 dpi	Zt_Zt	1216.485747	1.520607183
11 dpi	Zt_Zt	482.9409435	0.911209327
11 dpi	Zt_Zt	598.2383733	1.887187298
11 dpi	Zt_Zt	1891.554321	3.206024272
11 dpi	Zt_Zt	658.0114195	1.941036636
11 dpi	Zt_Zt	618.442818	1.267300857
11 dpi	Zt_Zt	2973.312982	6.067985678
11 dpi	Zt_Zt	1829.075179	2.505582437
11 dpi	Zt_Zt	956.6005329	1.518413544
12 dpi	Zt_Zt	237.5926887	0.886539883
12 dpi	Zt_Zt	365.532291	0.826996134
12 dpi	Zt_Zt	213.3303808	0.636807107
12 dpi	Zt_Zt	1455.381051	5.729846657
12 dpi	Zt_Zt	201.0913529	0.335152255
12 dpi	Zt_Zt	149.8778944	0.717119112
12 dpi	Zt_Zt	3221.443723	13.20263821
12 dpi	Zt_Zt	671.3794332	1.532829756
12 dpi	Zt_Zt	675.7326828	1.062472772
12 dpi	Zt_Zt	1491.06587	4.188387276
12 dpi	Zt_Zt	426.4705648	0.699132073
12 dpi	Zt_Zt	1512.103625	1.738050143
12 dpi	Zt_Zt	605.6544827	1.009424138
12 dpi	Zt_Zt	1206.915356	2.277198784
14 dpi	Zt_Zt	3044.463467	6.22589666
14 dpi	Zt_Zt	6778.314615	21.72536735
14 dpi	Zt_Zt	913.316482	3.285311086
14 dpi	Zt_Zt	1199.982037	2.999955092
14 dpi	Zt_Zt	1505.942257	4.171585201
14 dpi	Zt_Zt	5181.97549	19.70332886
14 dpi	Zt_Zt	4688.61323	16.05689462
14 dpi	Zt_Zt	6083.648388	18.60442932
14 dpi	Zt_Zt	2911.27645	7.601243995
14 dpi	Zt_Zt	2966.290733	8.54838828
14 dpi	Zt_Zt	3377.006505	15.14352693
14 dpi	Zt_Zt	6027.909593	26.67216634
16 dpi	Zt_Zt	11368.75651	69.74697245
16 dpi	Zt_Zt	6874.618116	54.56046124
16 dpi	Zt_Zt	6927.962034	67.26176732
16 dpi	Zt_Zt	18720.83419	49.52601639
16 dpi	Zt_Zt	8278.432761	57.89113819
16 dpi	Zt_Zt	9418.251667	97.59846287
16 dpi	Zt_Zt	6053.180932	24.80811857
16 dpi	Zt_Zt	1722.240444	5.537750623
16 dpi	Zt_Zt	7477.696507	22.86757341
16 dpi	Zt_Zt	1605.309374	4.31534778
16 dpi	Zt_Zt	5127.923355	28.48846308
16 dpi	Zt_Zt	16605.03866	65.89301056
