# Supplementary material for: A fungal pathogen induces systemic susceptibility and systemic shifts in wheat metabolome and microbiome composition
Source: Nat Commun. 2020 Apr 20;11:1910. doi: 10.1038/s41467-020-15633-x (PMC7171108; doi:10.1038/s41467-020-15633-x)
Supplement: Supplementary file 7 — Source Data [file 41467_2020_15633_MOESM7_ESM.zip › Source Data/data_fig1c.txt]

cfu	pathovar	cultivar	time
357286.91	Por36_Ob_0dpi	Obelisk	0 dpi
505254.21	Por36_Ob_0dpi	Obelisk	0 dpi
382549.62	Por36_Ob_0dpi	Obelisk	0 dpi
415030.25	Por36_Ob_0dpi	Obelisk	0 dpi
382549.62	Por36_Ob_0dpi	Obelisk	0 dpi
125351.16	Pst_DC3000_Ob_0dpi	Obelisk	0 dpi
147004.92	Pst_DC3000_Ob_0dpi	Obelisk	0 dpi
112118.32	Pst_DC3000_Ob_0dpi	Obelisk	0 dpi
128158.13	Pst_DC3000_Ob_0dpi	Obelisk	0 dpi
125351.16	Pst_DC3000_Ob_0dpi	Obelisk	0 dpi
161200.15	Pst_DC3000_hrcC-_Ob_0dpi	Obelisk	0 dpi
277889.82	Pst_DC3000_hrcC-_Ob_0dpi	Obelisk	0 dpi
386158.58	Pst_DC3000_hrcC-_Ob_0dpi	Obelisk	0 dpi
275082.85	Pst_DC3000_hrcC-_Ob_0dpi	Obelisk	0 dpi
277889.82	Pst_DC3000_hrcC-_Ob_0dpi	Obelisk	0 dpi
286310.72	Psm_ES4326_Ob_0dpi	Obelisk	0 dpi
249018.15	Psm_ES4326_Ob_0dpi	Obelisk	0 dpi
303152.53	Psm_ES4326_Ob_0dpi	Obelisk	0 dpi
279493.80	Psm_ES4326_Ob_0dpi	Obelisk	0 dpi
286310.72	Psm_ES4326_Ob_0dpi	Obelisk	0 dpi
310370.45	Por36_CS_0dpi	Chinese_Spring	0 dpi
458337.75	Por36_CS_0dpi	Chinese_Spring	0 dpi
332024.20	Por36_CS_0dpi	Chinese_Spring	0 dpi
366910.80	Por36_CS_0dpi	Chinese_Spring	0 dpi
332024.20	Por36_CS_0dpi	Chinese_Spring	0 dpi
250461.73	Pst_DC3000_CS_0dpi	Chinese_Spring	0 dpi
46194.67	Pst_DC3000_CS_0dpi	Chinese_Spring	0 dpi
114283.69	Pst_DC3000_CS_0dpi	Chinese_Spring	0 dpi
136980.03	Pst_DC3000_CS_0dpi	Chinese_Spring	0 dpi
114283.69	Pst_DC3000_CS_0dpi	Chinese_Spring	0 dpi
407812.33	Pst_DC3000_hrcC-_CS_0dpi	Chinese_Spring	0 dpi
202101.69	Pst_DC3000_hrcC-_CS_0dpi	Chinese_Spring	0 dpi
104659.80	Pst_DC3000_hrcC-_CS_0dpi	Chinese_Spring	0 dpi
238191.27	Pst_DC3000_hrcC-_CS_0dpi	Chinese_Spring	0 dpi
202101.69	Pst_DC3000_hrcC-_CS_0dpi	Chinese_Spring	0 dpi
360895.87	Psm_ES4326_CS_0dpi	Chinese_Spring	0 dpi
396985.45	Psm_ES4326_CS_0dpi	Chinese_Spring	0 dpi
267062.94	Psm_ES4326_CS_0dpi	Chinese_Spring	0 dpi
341648.09	Psm_ES4326_CS_0dpi	Chinese_Spring	0 dpi
360895.87	Psm_ES4326_CS_0dpi	Chinese_Spring	0 dpi
45833775.16	Por36_Ob_4dpi	Obelisk	4 dpi
38976753.68	Por36_Ob_4dpi	Obelisk	4 dpi
93111133.79	Por36_Ob_4dpi	Obelisk	4 dpi
49563032.46	Por36_Ob_4dpi	Obelisk	4 dpi
33202419.80	Por36_Ob_4dpi	Obelisk	4 dpi
48600643.48	Por36_Ob_4dpi	Obelisk	4 dpi
99607259.40	Por36_Ob_4dpi	Obelisk	4 dpi
57262144.29	Por36_Ob_4dpi	Obelisk	4 dpi
38976753.68	Por36_Ob_4dpi	Obelisk	4 dpi
56125990.64	Por36_Ob_4dpi	Obelisk	4 dpi
48600643.48	Por36_Ob_4dpi	Obelisk	4 dpi
4547287.93	Pst_DC3000_Ob_4dpi	Obelisk	4 dpi
2502211.35	Pst_DC3000_Ob_4dpi	Obelisk	4 dpi
2863107.21	Pst_DC3000_Ob_4dpi	Obelisk	4 dpi
6448006.16	Pst_DC3000_Ob_4dpi	Obelisk	4 dpi
11115592.72	Pst_DC3000_Ob_4dpi	Obelisk	4 dpi
5557796.36	Pst_DC3000_Ob_4dpi	Obelisk	4 dpi
3199943.36	Pst_DC3000_Ob_4dpi	Obelisk	4 dpi
5966811.67	Pst_DC3000_Ob_4dpi	Obelisk	4 dpi
10778756.57	Pst_DC3000_Ob_4dpi	Obelisk	4 dpi
5886612.59	Pst_DC3000_Ob_4dpi	Obelisk	4 dpi
5557796.36	Pst_DC3000_Ob_4dpi	Obelisk	4 dpi
882390.40	Pst_DC3000_hrcC-_Ob_4dpi	Obelisk	4 dpi
876976.96	Pst_DC3000_hrcC-_Ob_4dpi	Obelisk	4 dpi
631567.77	Pst_DC3000_hrcC-_Ob_4dpi	Obelisk	4 dpi
947351.65	Pst_DC3000_hrcC-_Ob_4dpi	Obelisk	4 dpi
1867636.11	Pst_DC3000_hrcC-_Ob_4dpi	Obelisk	4 dpi
729009.65	Pst_DC3000_hrcC-_Ob_4dpi	Obelisk	4 dpi
2311538.03	Pst_DC3000_hrcC-_Ob_4dpi	Obelisk	4 dpi
765099.24	Pst_DC3000_hrcC-_Ob_4dpi	Obelisk	4 dpi
1032162.18	Pst_DC3000_hrcC-_Ob_4dpi	Obelisk	4 dpi
1115970.22	Pst_DC3000_hrcC-_Ob_4dpi	Obelisk	4 dpi
882390.40	Pst_DC3000_hrcC-_Ob_4dpi	Obelisk	4 dpi
1234263.87	Psm_ES4326_Ob_4dpi	Obelisk	4 dpi
577433.39	Psm_ES4326_Ob_4dpi	Obelisk	4 dpi
646003.60	Psm_ES4326_Ob_4dpi	Obelisk	4 dpi
364504.83	Psm_ES4326_Ob_4dpi	Obelisk	4 dpi
938329.26	Psm_ES4326_Ob_4dpi	Obelisk	4 dpi
285107.74	Psm_ES4326_Ob_4dpi	Obelisk	4 dpi
543148.28	Psm_ES4326_Ob_4dpi	Obelisk	4 dpi
2219509.58	Psm_ES4326_Ob_4dpi	Obelisk	4 dpi
133531.47	Psm_ES4326_Ob_4dpi	Obelisk	4 dpi
771314.67	Psm_ES4326_Ob_4dpi	Obelisk	4 dpi
577433.39	Psm_ES4326_Ob_4dpi	Obelisk	4 dpi
76509923.89	Por36_CS_4dpi	Chinese_Spring	4 dpi
15398223.68	Por36_CS_4dpi	Chinese_Spring	4 dpi
53412588.38	Por36_CS_4dpi	Chinese_Spring	4 dpi
75066340.42	Por36_CS_4dpi	Chinese_Spring	4 dpi
36089586.74	Por36_CS_4dpi	Chinese_Spring	4 dpi
63878568.53	Por36_CS_4dpi	Chinese_Spring	4 dpi
51247213.17	Por36_CS_4dpi	Chinese_Spring	4 dpi
30315252.86	Por36_CS_4dpi	Chinese_Spring	4 dpi
67487527.20	Por36_CS_4dpi	Chinese_Spring	4 dpi
52156136.10	Por36_CS_4dpi	Chinese_Spring	4 dpi
53412588.38	Por36_CS_4dpi	Chinese_Spring	4 dpi
2694689.14	Pst_DC3000_CS_4dpi	Chinese_Spring	4 dpi
1828539.06	Pst_DC3000_CS_4dpi	Chinese_Spring	4 dpi
4499168.48	Pst_DC3000_CS_4dpi	Chinese_Spring	4 dpi
2045076.58	Pst_DC3000_CS_4dpi	Chinese_Spring	4 dpi
625552.84	Pst_DC3000_CS_4dpi	Chinese_Spring	4 dpi
2839047.49	Pst_DC3000_CS_4dpi	Chinese_Spring	4 dpi
1467643.19	Pst_DC3000_CS_4dpi	Chinese_Spring	4 dpi
2093196.03	Pst_DC3000_CS_4dpi	Chinese_Spring	4 dpi
1154866.78	Pst_DC3000_CS_4dpi	Chinese_Spring	4 dpi
2138642.18	Pst_DC3000_CS_4dpi	Chinese_Spring	4 dpi
2045076.58	Pst_DC3000_CS_4dpi	Chinese_Spring	4 dpi
954569.57	Pst_DC3000_hrcC-_CS_4dpi	Chinese_Spring	4 dpi
597282.66	Pst_DC3000_hrcC-_CS_4dpi	Chinese_Spring	4 dpi
472773.59	Pst_DC3000_hrcC-_CS_4dpi	Chinese_Spring	4 dpi
371722.74	Pst_DC3000_hrcC-_CS_4dpi	Chinese_Spring	4 dpi
1930792.89	Pst_DC3000_hrcC-_CS_4dpi	Chinese_Spring	4 dpi
1268548.97	Pst_DC3000_hrcC-_CS_4dpi	Chinese_Spring	4 dpi
436684.00	Pst_DC3000_hrcC-_CS_4dpi	Chinese_Spring	4 dpi
360895.87	Pst_DC3000_hrcC-_CS_4dpi	Chinese_Spring	4 dpi
647808.08	Pst_DC3000_hrcC-_CS_4dpi	Chinese_Spring	4 dpi
782342.04	Pst_DC3000_hrcC-_CS_4dpi	Chinese_Spring	4 dpi
597282.66	Pst_DC3000_hrcC-_CS_4dpi	Chinese_Spring	4 dpi
837278.41	Psm_ES4326_CS_4dpi	Chinese_Spring	4 dpi
510667.65	Psm_ES4326_CS_4dpi	Chinese_Spring	4 dpi
324806.28	Psm_ES4326_CS_4dpi	Chinese_Spring	4 dpi
306761.49	Psm_ES4326_CS_4dpi	Chinese_Spring	4 dpi
303152.53	Psm_ES4326_CS_4dpi	Chinese_Spring	4 dpi
313979.40	Psm_ES4326_CS_4dpi	Chinese_Spring	4 dpi
660439.44	Psm_ES4326_CS_4dpi	Chinese_Spring	4 dpi
447510.88	Psm_ES4326_CS_4dpi	Chinese_Spring	4 dpi
463074.51	Psm_ES4326_CS_4dpi	Chinese_Spring	4 dpi
386158.58	Psm_ES4326_CS_4dpi	Chinese_Spring	4 dpi
