# Supplementary material for: A fungal pathogen induces systemic susceptibility and systemic shifts in wheat metabolome and microbiome composition
Source: Nat Commun. 2020 Apr 20;11:1910. doi: 10.1038/s41467-020-15633-x (PMC7171108; doi:10.1038/s41467-020-15633-x)
Supplement: Supplementary file 7 — Source Data [file 41467_2020_15633_MOESM7_ESM.zip › Source Data/data_fig6ab.txt]

PLACL	pycnidiaPerCm2Leaf	treatment	time
0	0	mock_Zt	0 dpi
0	0	mock_Zt	0 dpi
0	0	mock_Zt	0 dpi
0	0	mock_Zt	0 dpi
0	0	mock_Zt	0 dpi
0	0	mock_Zt	0 dpi
0	0	mock_Zt	0 dpi
0	0	mock_Zt	0 dpi
0	0	mock_Zt	0 dpi
0	0	mock_Zt	0 dpi
0	0	mock_Zt	0 dpi
0	0	mock_Zt	0 dpi
0	0	Zt_mock	0 dpi
0	0	Zt_mock	0 dpi
0	0	Zt_mock	0 dpi
0	0	Zt_Zt	0 dpi
0	0	Zt_Zt	0 dpi
0	0	Zt_Zt	0 dpi
0	0	Zt_Zt	0 dpi
0	0	Zt_Zt	0 dpi
0	0	Zt_Zt	0 dpi
0	0	Zt_Zt	0 dpi
0	0	Zt_Zt	0 dpi
0	0	Zt_Zt	0 dpi
0	0	Zt_Zt	0 dpi
0	0	Zt_Zt	0 dpi
0	0	Zt_Zt	0 dpi
0	0	mock_Zt	4 dpi
0	0	mock_Zt	4 dpi
0	0	mock_Zt	4 dpi
0	0	mock_Zt	4 dpi
0	0	mock_Zt	4 dpi
0	0	mock_Zt	4 dpi
0	0	mock_Zt	4 dpi
0	0	mock_Zt	4 dpi
0	0	mock_Zt	4 dpi
0	0	mock_Zt	4 dpi
0	0	mock_Zt	4 dpi
0	0	Zt_mock	4 dpi
0	0	Zt_mock	4 dpi
0	0	Zt_mock	4 dpi
0	0	Zt_Zt	4 dpi
0	0	Zt_Zt	4 dpi
0	0	Zt_Zt	4 dpi
0	0	Zt_Zt	4 dpi
0	0	Zt_Zt	4 dpi
0	0	Zt_Zt	4 dpi
0	0	Zt_Zt	4 dpi
0	0	Zt_Zt	4 dpi
0	0	Zt_Zt	4 dpi
0	0	Zt_Zt	4 dpi
0	0	Zt_Zt	4 dpi
0	0	Zt_Zt	4 dpi
0	0	mock_Zt	6 dpi
0	0	mock_Zt	6 dpi
0	0	mock_Zt	6 dpi
0	0	mock_Zt	6 dpi
0	0	mock_Zt	6 dpi
0	0	mock_Zt	6 dpi
0	0	mock_Zt	6 dpi
0	0	mock_Zt	6 dpi
0	0	mock_Zt	6 dpi
0	0	mock_Zt	6 dpi
0	0	mock_Zt	6 dpi
0	0	mock_Zt	6 dpi
0	0	Zt_mock	6 dpi
0	0	Zt_mock	6 dpi
0	0	Zt_mock	6 dpi
0	0	Zt_Zt	6 dpi
0	0	Zt_Zt	6 dpi
0	0	Zt_Zt	6 dpi
0	0	Zt_Zt	6 dpi
0	0	Zt_Zt	6 dpi
0	0	Zt_Zt	6 dpi
0	0	Zt_Zt	6 dpi
0	0	Zt_Zt	6 dpi
0	0	Zt_Zt	6 dpi
0	0	Zt_Zt	6 dpi
0	0	Zt_Zt	6 dpi
0	0	Zt_Zt	6 dpi
0	0	mock_Zt	8 dpi
0	0	mock_Zt	8 dpi
0	0	mock_Zt	8 dpi
0	0	mock_Zt	8 dpi
0	0	mock_Zt	8 dpi
0	0	mock_Zt	8 dpi
0	0	mock_Zt	8 dpi
0	0	mock_Zt	8 dpi
0	0	mock_Zt	8 dpi
0	0	mock_Zt	8 dpi
0	0	mock_Zt	8 dpi
0	0	mock_Zt	8 dpi
0	0	mock_Zt	8 dpi
0	0	mock_Zt	8 dpi
0	0	mock_Zt	8 dpi
0	0	Zt_mock	8 dpi
0	0	Zt_mock	8 dpi
0	0	Zt_mock	8 dpi
0	0	Zt_Zt	8 dpi
0	0	Zt_Zt	8 dpi
0	0	Zt_Zt	8 dpi
0	0	Zt_Zt	8 dpi
0	0	Zt_Zt	8 dpi
0	0	Zt_Zt	8 dpi
0	0	Zt_Zt	8 dpi
0	0	Zt_Zt	8 dpi
0	0	Zt_Zt	8 dpi
0	0	Zt_Zt	8 dpi
0	0	Zt_Zt	8 dpi
0	0	Zt_Zt	8 dpi
0	0	Zt_Zt	8 dpi
0	0	Zt_Zt	8 dpi
0	0	Zt_Zt	8 dpi
0	0	mock_Zt	9 dpi
0	0	mock_Zt	9 dpi
0	0	mock_Zt	9 dpi
0	0	mock_Zt	9 dpi
0	0	mock_Zt	9 dpi
0	0	mock_Zt	9 dpi
0	0	mock_Zt	9 dpi
0	0	mock_Zt	9 dpi
0	0	mock_Zt	9 dpi
0	0	mock_Zt	9 dpi
0	0	mock_Zt	9 dpi
0	0	mock_Zt	9 dpi
0	0	mock_Zt	9 dpi
0	0	mock_Zt	9 dpi
0	0	mock_Zt	9 dpi
0	0	Zt_mock	9 dpi
0	0	Zt_mock	9 dpi
0	0	Zt_mock	9 dpi
0	0	Zt_Zt	9 dpi
0	0	Zt_Zt	9 dpi
0	0	Zt_Zt	9 dpi
0	0	Zt_Zt	9 dpi
0	0	Zt_Zt	9 dpi
0	0	Zt_Zt	9 dpi
0	0	Zt_Zt	9 dpi
0	0	Zt_Zt	9 dpi
0	0	Zt_Zt	9 dpi
0	0	Zt_Zt	9 dpi
0	0	Zt_Zt	9 dpi
0	0	Zt_Zt	9 dpi
0	0	Zt_Zt	9 dpi
0	0	Zt_Zt	9 dpi
0	0	Zt_Zt	9 dpi
0	0	mock_Zt	10 dpi
0	0	mock_Zt	10 dpi
0	0	mock_Zt	10 dpi
0	0	mock_Zt	10 dpi
0	0	mock_Zt	10 dpi
0	0	mock_Zt	10 dpi
0	0	mock_Zt	10 dpi
0	0	mock_Zt	10 dpi
0	0	mock_Zt	10 dpi
0	0	mock_Zt	10 dpi
0	0	mock_Zt	10 dpi
0	0	mock_Zt	10 dpi
0	0	mock_Zt	10 dpi
0	0	mock_Zt	10 dpi
0	0	Zt_mock	10 dpi
0	0	Zt_mock	10 dpi
0	0	Zt_mock	10 dpi
0	0	Zt_Zt	10 dpi
0	0	Zt_Zt	10 dpi
0	0	Zt_Zt	10 dpi
0	0	Zt_Zt	10 dpi
0	0	Zt_Zt	10 dpi
0	0	Zt_Zt	10 dpi
0	0	Zt_Zt	10 dpi
0	0	Zt_Zt	10 dpi
0	0	Zt_Zt	10 dpi
0	0	Zt_Zt	10 dpi
0	0	Zt_Zt	10 dpi
0	0	Zt_Zt	10 dpi
0	0	Zt_Zt	10 dpi
0	0	Zt_Zt	10 dpi
0	0	Zt_Zt	10 dpi
0	0	mock_Zt	11 dpi
0	0	mock_Zt	11 dpi
0	0	mock_Zt	11 dpi
0	0	mock_Zt	11 dpi
0	0	mock_Zt	11 dpi
0	0	mock_Zt	11 dpi
0	0	mock_Zt	11 dpi
0	0	mock_Zt	11 dpi
0	0	mock_Zt	11 dpi
0	0	mock_Zt	11 dpi
0	0	mock_Zt	11 dpi
0	0	mock_Zt	11 dpi
0	0	Zt_mock	11 dpi
0	0	Zt_mock	11 dpi
0	0	Zt_mock	11 dpi
0	0	Zt_Zt	11 dpi
0	0	Zt_Zt	11 dpi
0	0	Zt_Zt	11 dpi
0	0	Zt_Zt	11 dpi
0	0	Zt_Zt	11 dpi
0	0	Zt_Zt	11 dpi
0	0	Zt_Zt	11 dpi
0	0	Zt_Zt	11 dpi
0	0	Zt_Zt	11 dpi
0	0	Zt_Zt	11 dpi
0	0	Zt_Zt	11 dpi
0	0	Zt_Zt	11 dpi
0	0	Zt_Zt	11 dpi
0	0	Zt_Zt	11 dpi
0	0	Zt_Zt	11 dpi
0	0	mock_Zt	12 dpi
0	0	mock_Zt	12 dpi
0	0	mock_Zt	12 dpi
0	0	mock_Zt	12 dpi
0	0	mock_Zt	12 dpi
0	0	mock_Zt	12 dpi
0	0	mock_Zt	12 dpi
0	0	mock_Zt	12 dpi
0	0	mock_Zt	12 dpi
0	0	mock_Zt	12 dpi
0	0	mock_Zt	12 dpi
0	0	mock_Zt	12 dpi
0	0	mock_Zt	12 dpi
0	0	mock_Zt	12 dpi
0	0	mock_Zt	12 dpi
0	0	Zt_mock	12 dpi
0	0	Zt_mock	12 dpi
0	0	Zt_mock	12 dpi
0	0	Zt_Zt	12 dpi
0	0	Zt_Zt	12 dpi
0	0	Zt_Zt	12 dpi
0	0	Zt_Zt	12 dpi
0	0	Zt_Zt	12 dpi
0	0	Zt_Zt	12 dpi
0	0	Zt_Zt	12 dpi
0	0	Zt_Zt	12 dpi
0	0	Zt_Zt	12 dpi
0	0	Zt_Zt	12 dpi
0	0	Zt_Zt	12 dpi
0	0	Zt_Zt	12 dpi
0	0	Zt_Zt	12 dpi
0	0	Zt_Zt	12 dpi
2.225418448	1.248379034	mock_Zt	14 dpi
10.37854675	7.690747753	mock_Zt	14 dpi
0	0	mock_Zt	14 dpi
0	0	mock_Zt	14 dpi
5.793168085	3.925575878	mock_Zt	14 dpi
7.996644964	7.523089398	mock_Zt	14 dpi
2.817628476	2.32807002	mock_Zt	14 dpi
0	0	mock_Zt	14 dpi
0	0	mock_Zt	14 dpi
4.01883546	3.565621939	mock_Zt	14 dpi
0	0	mock_Zt	14 dpi
0	0	mock_Zt	14 dpi
0	0	Zt_mock	14 dpi
0	0	Zt_mock	14 dpi
0	0	Zt_mock	14 dpi
0	0	Zt_Zt	14 dpi
0	0	Zt_Zt	14 dpi
0	0	Zt_Zt	14 dpi
0	0	Zt_Zt	14 dpi
63.40295463	17.03429661	Zt_Zt	14 dpi
3.737254738	3.476017635	Zt_Zt	14 dpi
4.508015	9.225633852	Zt_Zt	14 dpi
3.551127786	4.02969591	Zt_Zt	14 dpi
2.766748883	3.520568717	Zt_Zt	14 dpi
1.923690754	1.248775515	Zt_Zt	14 dpi
0	0	Zt_Zt	14 dpi
23.83390931	18.86409564	Zt_Zt	14 dpi
0	0	mock_Zt	16 dpi
2.484064428	2.217802027	mock_Zt	16 dpi
98.72075795	52.87903489	mock_Zt	16 dpi
46.01916725	25.94956291	mock_Zt	16 dpi
98.75848139	77.68686811	mock_Zt	16 dpi
98.5769189	51.01202686	mock_Zt	16 dpi
0	0	mock_Zt	16 dpi
9.496470474	5.412057182	mock_Zt	16 dpi
36.88462478	22.5126391	mock_Zt	16 dpi
1.933248144	0.94960546	mock_Zt	16 dpi
9.205581331	6.513029575	mock_Zt	16 dpi
12.93262141	11.14508413	mock_Zt	16 dpi
0	0	Zt_mock	16 dpi
0	0	Zt_mock	16 dpi
0	0	Zt_mock	16 dpi
98.87295491	55.62264588	Zt_Zt	16 dpi
27.62035414	29.45253065	Zt_Zt	16 dpi
48.9391625	36.85659561	Zt_Zt	16 dpi
98.94383557	90.12945049	Zt_Zt	16 dpi
44.20470495	23.93937851	Zt_Zt	16 dpi
84.28153951	70.19797444	Zt_Zt	16 dpi
25.84820877	13.24795954	Zt_Zt	16 dpi
0	0	Zt_Zt	16 dpi
12.09956243	8.674554413	Zt_Zt	16 dpi
0	0	Zt_Zt	16 dpi
6.659564392	2.453392136	Zt_Zt	16 dpi
40.66723202	26.33667433	Zt_Zt	16 dpi
