# Supplementary material for: A fungal pathogen induces systemic susceptibility and systemic shifts in wheat metabolome and microbiome composition
Source: Nat Commun. 2020 Apr 20;11:1910. doi: 10.1038/s41467-020-15633-x (PMC7171108; doi:10.1038/s41467-020-15633-x)
Supplement: Supplementary file 7 — Source Data [file 41467_2020_15633_MOESM7_ESM.zip › Source Data/data_fig1ab.txt]

cultivar	treatment	PLACL	pycnidia
Obelisk	Ob_mock	2.139	0.000
Obelisk	Ob_mock	0.000	0.000
Obelisk	Ob_mock	2.322	0.000
Obelisk	Ob_mock	61.695	0.329
Obelisk	Ob_mock	0.000	0.000
Obelisk	Ob_mock	0.000	0.000
Obelisk	Ob_Zt	98.545	26.799
Obelisk	Ob_Zt	98.629	8.474
Obelisk	Ob_Zt	98.667	28.432
Obelisk	Ob_Zt	98.675	12.313
Obelisk	Ob_Zt	98.461	16.430
Obelisk	Ob_Zt	98.174	17.328
Obelisk	Ob_Zt	98.579	22.952
Obelisk	Ob_Zt	98.090	4.131
Obelisk	Ob_Zt	93.675	1.803
Obelisk	Ob_Zt	98.514	11.142
Obelisk	Ob_Zt	98.509	21.105
Obelisk	Ob_Zt	98.513	21.493
Obelisk	Ob_Zt	98.755	6.660
Obelisk	Ob_Zt	97.088	12.633
Chinese Spring	CS_mock	0.000	0.000
Chinese Spring	CS_mock	0.000	0.000
Chinese Spring	CS_mock	0.000	0.000
Chinese Spring	CS_mock	0.000	0.000
Chinese Spring	CS_mock	22.925	0.000
Chinese Spring	CS_mock	6.674	0.000
Chinese Spring	CS_Zt	0.000	0.000
Chinese Spring	CS_Zt	0.000	0.000
Chinese Spring	CS_Zt	5.582	0.000
Chinese Spring	CS_Zt	0.000	0.000
Chinese Spring	CS_Zt	0.000	0.000
Chinese Spring	CS_Zt	0.000	0.000
Chinese Spring	CS_Zt	98.078	3.415
Chinese Spring	CS_Zt	0.000	0.000
Chinese Spring	CS_Zt	0.000	0.000
Chinese Spring	CS_Zt	97.937	0.658
Chinese Spring	CS_Zt	49.833	0.000
Chinese Spring	CS_Zt	0.000	0.000
Chinese Spring	CS_Zt	0.000	0.000
Chinese Spring	CS_Zt	0.000	0.000
Chinese Spring	CS_Zt	86.434	1.333
Chinese Spring	CS_Zt	0.000	0.000
