# Supplementary material for: A fungal pathogen induces systemic susceptibility and systemic shifts in wheat metabolome and microbiome composition
Source: Nat Commun. 2020 Apr 20;11:1910. doi: 10.1038/s41467-020-15633-x (PMC7171108; doi:10.1038/s41467-020-15633-x)
Supplement: Supplementary file 7 — Source Data [file 41467_2020_15633_MOESM7_ESM.zip › Source Data/data_fig2a_CS.txt]

cultivar	treatment	cfu
CS	mock	174744.22
CS	mock	325461.11
CS	mock	327645.41
CS	mock	9727428.14
CS	mock	8897393.11
CS	mock	800911.00
CS	mock	1018977.22
CS	mock	646553.61
CS	mock	800911.00
CS	mock	91740.71
CS	mock	407736.51
CS	mock	3931744.91
CS	mock	2184302.73
CS	mock	1427077.78
CS	mock	800911.00
CS	mock	349488.44
CS	mock	3378388.22
CS	Zt	209693.06
CS	Zt	268669.24
CS	Zt	1048465.31
CS	Zt	873721.09
CS	Zt	447782.06
CS	Zt	318908.20
CS	Zt	429215.49
CS	Zt	321092.50
CS	Zt	220614.58
CS	Zt	194402.94
CS	Zt	622526.28
CS	Zt	231536.09
CS	Zt	253379.12
CS	Zt	888283.11
CS	Zt	179112.82
CS	Zt	224983.18
CS	Zt	332014.01
