# Supplementary material for: A fungal pathogen induces systemic susceptibility and systemic shifts in wheat metabolome and microbiome composition
Source: Nat Commun. 2020 Apr 20;11:1910. doi: 10.1038/s41467-020-15633-x (PMC7171108; doi:10.1038/s41467-020-15633-x)
Supplement: Supplementary file 7 — Source Data [file 41467_2020_15633_MOESM7_ESM.zip › Source Data/data_suppfig5.txt]

pathovar	treatment	cfu
Pst DC3000	DC_mock	4571347.654
Pst DC3000	DC_mock	13714042.96
Pst DC3000	DC_mock	1996957.133
Pst DC3000	DC_mock	1900718.235
Pst DC3000	DC_mock	1371404.296
Pst DC3000	DC_mock	2550330.796
Pst DC3000	DC_mock	866150.0818
Pst DC3000	DC_mock	8493082.746
Pst DC3000	DC_mock	649612.5613
Pst DC3000	DC_mock	1202986.225
Pst DC3000	DC_mock	4330750.409
Pst DC3000	DC_mock	1443583.47
Pst DC3000	DC_mock	1371404.296
Pst DC3000 hrcC-	hrcC_mock	1443583.47
Pst DC3000 hrcC-	hrcC_mock	2237554.378
Pst DC3000 hrcC-	hrcC_mock	1202986.225
Pst DC3000 hrcC-	hrcC_mock	1202986.225
Pst DC3000 hrcC-	hrcC_mock	793970.9083
Pst DC3000 hrcC-	hrcC_mock	866150.0818
Pst DC3000 hrcC-	hrcC_mock	72179.17348
Pst DC3000 hrcC-	hrcC_mock	769911.1838
Pst DC3000 hrcC-	hrcC_mock	1660120.99
Pst DC3000 hrcC-	hrcC_mock	1082687.602
Pst DC3000 hrcC-	hrcC_mock	1010508.429
Pst DC3000 hrcC-	hrcC_mock	2333793.276
Pst DC3000 hrcC-	hrcC_mock	1010508.429
Pst DC3000 hrcC-	hrcC_Zt	1323284.847
Pst DC3000 hrcC-	hrcC_Zt	1347344.572
Pst DC3000 hrcC-	hrcC_Zt	2213494.653
Pst DC3000 hrcC-	hrcC_Zt	9383292.552
Pst DC3000 hrcC-	hrcC_Zt	2285673.827
Pst DC3000 hrcC-	hrcC_Zt	1852598.786
Pst DC3000 hrcC-	hrcC_Zt	1130807.051
Pst DC3000 hrcC-	hrcC_Zt	697732.0103
Pst DC3000 hrcC-	hrcC_Zt	577433.3878
Pst DC3000 hrcC-	hrcC_Zt	2718748.868
Pst DC3000 hrcC-	hrcC_Zt	1924777.959
Pst DC3000 hrcC-	hrcC_Zt	5774333.878
Pst DC3000 hrcC-	hrcC_Zt	1395464.021
