# Supplementary material for: A fungal pathogen induces systemic susceptibility and systemic shifts in wheat metabolome and microbiome composition
Source: Nat Commun. 2020 Apr 20;11:1910. doi: 10.1038/s41467-020-15633-x (PMC7171108; doi:10.1038/s41467-020-15633-x)
Supplement: Supplementary file 7 — Source Data [file 41467_2020_15633_MOESM7_ESM.zip › Source Data/data_suppfig10.txt]

cultivar	treatment	dpi	lignin content
CS	mock.0.CS	0.m.CS	1.034
CS	mock.0.CS	0.m.CS	11.820
CS	mock.0.CS	0.m.CS	4.710
CS	mock.0.CS	0.m.CS	6.059
CS	mock.0.CS	0.m.CS	8.354
CS	mock.0.CS	0.m.CS	6.884
CS	mock.0.CS	0.m.CS	8.368
CS	mock.0.CS	0.m.CS	14.545
CS	mock.3.CS	3.m.CS	9.048
CS	mock.3.CS	3.m.CS	11.829
CS	mock.3.CS	3.m.CS	10.337
CS	mock.3.CS	3.m.CS	6.145
CS	mock.3.CS	3.m.CS	14.917
CS	mock.3.CS	3.m.CS	5.272
CS	mock.3.CS	3.m.CS	9.140
CS	mock.3.CS	3.m.CS	9.168
CS	Zt.0.CS	0.Zt.CS	7.939
CS	Zt.0.CS	0.Zt.CS	6.665
CS	Zt.0.CS	0.Zt.CS	3.385
CS	Zt.0.CS	0.Zt.CS	5.885
CS	Zt.0.CS	0.Zt.CS	9.894
CS	Zt.0.CS	0.Zt.CS	4.726
CS	Zt.0.CS	0.Zt.CS	4.243
CS	Zt.0.CS	0.Zt.CS	5.592
CS	Zt.3.CS	3.Zt.CS	21.959
CS	Zt.3.CS	3.Zt.CS	6.748
CS	Zt.3.CS	3.Zt.CS	8.680
CS	Zt.3.CS	3.Zt.CS	7.908
CS	Zt.3.CS	3.Zt.CS	6.637
CS	Zt.3.CS	3.Zt.CS	7.830
CS	Zt.3.CS	3.Zt.CS	12.235
CS	Zt.3.CS	3.Zt.CS	2.963
Ob	mock.0.Ob	0.m.Ob	8.062
Ob	mock.0.Ob	0.m.Ob	10.882
Ob	mock.0.Ob	0.m.Ob	6.235
Ob	mock.0.Ob	0.m.Ob	6.242
Ob	mock.0.Ob	0.m.Ob	8.336
Ob	mock.0.Ob	0.m.Ob	5.873
Ob	mock.0.Ob	0.m.Ob	8.926
Ob	mock.0.Ob	0.m.Ob	9.100
Ob	mock.3.Ob	3.m.Ob	7.355
Ob	mock.3.Ob	3.m.Ob	12.633
Ob	mock.3.Ob	3.m.Ob	11.732
Ob	mock.3.Ob	3.m.Ob	15.423
Ob	mock.3.Ob	3.m.Ob	20.784
Ob	mock.3.Ob	3.m.Ob	9.609
Ob	mock.3.Ob	3.m.Ob	8.500
Ob	mock.3.Ob	3.m.Ob	10.929
Ob	Zt.0.Ob	0.Zt.Ob	12.250
Ob	Zt.0.Ob	0.Zt.Ob	15.035
Ob	Zt.0.Ob	0.Zt.Ob	15.467
Ob	Zt.0.Ob	0.Zt.Ob	6.695
Ob	Zt.0.Ob	0.Zt.Ob	9.465
Ob	Zt.0.Ob	0.Zt.Ob	7.526
Ob	Zt.0.Ob	0.Zt.Ob	8.109
Ob	Zt.0.Ob	0.Zt.Ob	13.218
Ob	Zt.3.Ob	3.Zt.Ob	8.437
Ob	Zt.3.Ob	3.Zt.Ob	7.096
Ob	Zt.3.Ob	3.Zt.Ob	15.299
Ob	Zt.3.Ob	3.Zt.Ob	7.650
Ob	Zt.3.Ob	3.Zt.Ob	8.930
Ob	Zt.3.Ob	3.Zt.Ob	18.003
Ob	Zt.3.Ob	3.Zt.Ob	8.475
Ob	Zt.3.Ob	3.Zt.Ob	11.553
