# Supplementary material for: A fungal pathogen induces systemic susceptibility and systemic shifts in wheat metabolome and microbiome composition
Source: Nat Commun. 2020 Apr 20;11:1910. doi: 10.1038/s41467-020-15633-x (PMC7171108; doi:10.1038/s41467-020-15633-x)
Supplement: Supplementary file 7 — Source Data [file 41467_2020_15633_MOESM7_ESM.zip › Source Data/data_suppfig6i.txt]

treatment	cfu
mock/Por36	2888628.912
mock/Por36	4357015.276
mock/Por36	1781321.163
mock/Por36	2575694.113
mock/Por36	3995936.662
mock/Por36	2792341.282
mock/Por36	1709105.44
mock/Por36	2455334.575
mock/Por36	1011020.119
mock/Por36	6066120.716
mock/Por36	890660.5813
Zt244/Por36	1973896.423
Zt244/Por36	649941.5053
Zt244/Por36	1372098.733
Zt244/Por36	2142399.777
Zt244/Por36	2046112.146
Zt244/Por36	2744197.467
Zt244/Por36	6788277.944
Zt244/Por36	2768269.374
Zt244/Por36	2720125.559
Zt244/Por36	6427199.33
Zt244/Por36	1588745.902
Por36/mock	3827433.31
Por36/mock	649941.5053
Por36/mock	1853536.885
Por36/mock	842516.7661
Por36/mock	1781321.163
Por36/mock	2479406.483
Por36/mock	2623837.929
Por36/mock	1925752.608
Por36/mock	924361.2519
Por36/mock	5729114.009
Por36/mock	1516530.179
Por36/mock	1540602.087
Por36/Zt244	794372.9509
Por36/Zt244	1516530.179
Por36/Zt244	2238687.407
Por36/Zt244	1444314.456
Por36/Zt244	3995936.662
Por36/Zt244	1685033.532
Por36/Zt244	1733177.347
