# Supplementary material for: A fungal pathogen induces systemic susceptibility and systemic shifts in wheat metabolome and microbiome composition
Source: Nat Commun. 2020 Apr 20;11:1910. doi: 10.1038/s41467-020-15633-x (PMC7171108; doi:10.1038/s41467-020-15633-x)
Supplement: Supplementary file 7 — Source Data [file 41467_2020_15633_MOESM7_ESM.zip › Source Data/data_suppfig6j.txt]

treatment	cfu
mock/Por36	1396170.641
mock/Por36	1155451.565
mock/Por36	72215.72281
mock/Por36	1660961.625
mock/Por36	1660961.625
mock/Por36	216647.1684
mock/Por36	1612817.809
mock/Por36	72215.72281
mock/Por36	72215.72281
mock/Por36	433294.3368
mock/Por36	361078.614
mock/Por36	216647.1684
mock/Por36	601797.6901
mock/Por36	794372.9509
mock/Por36	938804.3965
Zt244/Por36	216647.17
Zt244/Por36	1468386.36
Zt244/Por36	72215.72
Zt244/Por36	1299883.01
Zt244/Por36	1685033.53
Zt244/Por36	72215.72
Zt244/Por36	577725.78
Zt244/Por36	288862.89
Zt244/Por36	72215.72
Zt244/Por36	553653.87
Zt244/Por36	72215.72
Zt244/Por36	1083235.84
Zt244/Por36	1083235.84
Zt244/Por36	770301.04
Zt244/Por36	361078.61
Zt244/Por36	1179523.473
Por36/mock	577725.7825
Por36/mock	1805393.07
Por36/mock	722157.2281
Por36/mock	3033060.358
Por36/mock	1323954.918
Por36/mock	72215.72281
Por36/mock	722157.2281
Por36/mock	361078.614
Por36/mock	433294.3368
Por36/mock	1011020.119
Por36/mock	1323954.918
Por36/mock	72215.72281
Por36/mock	722157.2281
Por36/mock	7366003.726
Por36/mock	5993904.993
Por36/mock	698085.3205
Por36/mock	794372.9509
Por36/mock	3394138.972
Por36/mock	3105276.081
Por36/mock	1011020.119
Por36/Zt244	216647.1684
Por36/Zt244	505510.0597
Por36/Zt244	433294.3368
Por36/Zt244	1011020.119
Por36/Zt244	2671981.744
Por36/Zt244	938804.3965
Por36/Zt244	577725.7825
Por36/Zt244	2840485.097
Por36/Zt244	2022040.239
Por36/Zt244	1877608.793
Por36/Zt244	505510.0597
Por36/Zt244	1155451.565
Por36/Zt244	144431.4456
Por36/Zt244	1372098.733
Por36/Zt244	1299883.011
Por36/Zt244	144431.4456
Por36/Zt244	2744197.467
Por36/Zt244	2431262.668
Por36/Zt244	2359046.945
Por36/Zt244	866588.6737
Por36/Zt244	1107307.75
Por36/Zt244	649941.5053
Por36/Zt244	2599766.021
