# Supplementary material for: A fungal pathogen induces systemic susceptibility and systemic shifts in wheat metabolome and microbiome composition
Source: Nat Commun. 2020 Apr 20;11:1910. doi: 10.1038/s41467-020-15633-x (PMC7171108; doi:10.1038/s41467-020-15633-x)
Supplement: Supplementary file 7 — Source Data [file 41467_2020_15633_MOESM7_ESM.zip › Source Data/data_suppfig6f.txt]

treatment	cfu
mock/Por36	6090192.62
mock/Por36	3971864.75
mock/Por36	4982884.87
mock/Por36	577725.78
mock/Por36	866588.67
mock/Por36	5271747.76
mock/Por36	1299883.01
mock/Por36	2455334.58
mock/Por36	3008988.45
mock/Por36	4381087.18
mock/Por36	4068152.38
Zt244/Por36	2359046.95
Zt244/Por36	3057132.27
Zt244/Por36	10519423.62
Zt244/Por36	6258695.98
Zt244/Por36	9821338.30
Zt244/Por36	3057132.27
Zt244/Por36	4838453.43
Zt244/Por36	3249707.53
Zt244/Por36	15887459.02
Zt244/Por36	5945761.18
Por36/mock	2238687.407
Por36/mock	2816413.189
Por36/mock	2744197.467
Por36/mock	2599766.021
Por36/mock	5753185.917
Por36/mock	5777257.825
Por36/mock	8641814.829
Por36/mock	4477374.814
Por36/mock	4694021.982
Por36/mock	722157.2281
Por36/Zt244	5512466.841
Por36/Zt244	10423135.99
Por36/Zt244	6427199.33
Por36/Zt244	5440251.118
Por36/Zt244	6788277.944
Por36/Zt244	3466354.695
Por36/Zt244	4284799.553
Por36/Zt244	2070184.054
Por36/Zt244	1973896.423
Por36/Zt244	3273779.434
Por36/Zt244	2984916.543
