# Supplementary material for: A fungal pathogen induces systemic susceptibility and systemic shifts in wheat metabolome and microbiome composition
Source: Nat Commun. 2020 Apr 20;11:1910. doi: 10.1038/s41467-020-15633-x (PMC7171108; doi:10.1038/s41467-020-15633-x)
Supplement: Supplementary file 7 — Source Data [file 41467_2020_15633_MOESM7_ESM.zip › Source Data/data_suppfig6d.txt]

treatment	cfu
mock/Por36	1203595.38
mock/Por36	1564673.99
mock/Por36	1372098.73
mock/Por36	5055100.60
mock/Por36	2840485.10
mock/Por36	649941.51
mock/Por36	2310903.13
mock/Por36	8352951.94
mock/Por36	5127316.32
mock/Por36	3297851.34
mock/Por36	890660.58
mock/Por36	6090192.62
mock/Por36	3971864.75
mock/Por36	4982884.87
mock/Por36	577725.78
mock/Por36	866588.67
mock/Por36	5271747.76
mock/Por36	1299883.01
mock/Por36	2455334.58
mock/Por36	3008988.45
mock/Por36	4381087.18
mock/Por36	4068152.38
Zt244/Por36	4886597.24
Zt244/Por36	962876.30
Zt244/Por36	4525518.63
Zt244/Por36	4092224.29
Zt244/Por36	15887459.02
Zt244/Por36	28886289.12
Zt244/Por36	7943729.51
Zt244/Por36	3803361.40
Zt244/Por36	2792341.28
Zt244/Por36	4597734.35
Zt244/Por36	5343963.49
Zt244/Por36	2359046.95
Zt244/Por36	3057132.27
Zt244/Por36	10519423.62
Zt244/Por36	6258695.98
Zt244/Por36	9821338.30
Zt244/Por36	3057132.27
Zt244/Por36	4838453.43
Zt244/Por36	3249707.53
Zt244/Por36	15887459.02
Zt244/Por36	5945761.18
Por36/mock	2551622.206
Por36/mock	1805393.07
Por36/mock	1083235.842
Por36/mock	1973896.423
Por36/mock	5006956.781
Por36/mock	5656898.287
Por36/mock	2671981.744
Por36/mock	1877608.793
Por36/mock	2623837.929
Por36/mock	4260727.646
Por36/mock	2238687.407
Por36/mock	2816413.189
Por36/mock	2744197.467
Por36/mock	2599766.021
Por36/mock	5753185.917
Por36/mock	5777257.825
Por36/mock	8641814.829
Por36/mock	4477374.814
Por36/mock	4694021.982
Por36/mock	722157.2281
Por36/Zt244	3033060.358
Por36/Zt244	3875577.124
Por36/Zt244	1299883.011
Por36/Zt244	6884565.574
Por36/Zt244	8882533.905
Por36/Zt244	3321923.249
Por36/Zt244	6571630.775
Por36/Zt244	3875577.124
Por36/Zt244	3442282.787
Por36/Zt244	1372098.733
Por36/Zt244	2310903.13
Por36/Zt244	5512466.841
Por36/Zt244	10423135.99
Por36/Zt244	6427199.33
Por36/Zt244	5440251.118
Por36/Zt244	6788277.944
Por36/Zt244	3466354.695
Por36/Zt244	4284799.553
Por36/Zt244	2070184.054
Por36/Zt244	1973896.423
Por36/Zt244	3273779.434
Por36/Zt244	2984916.543
