# Supplementary material for: A fungal pathogen induces systemic susceptibility and systemic shifts in wheat metabolome and microbiome composition
Source: Nat Commun. 2020 Apr 20;11:1910. doi: 10.1038/s41467-020-15633-x (PMC7171108; doi:10.1038/s41467-020-15633-x)
Supplement: Supplementary file 7 — Source Data [file 41467_2020_15633_MOESM7_ESM.zip › Source Data/data_suppfig6h.txt]

treatment	cfu
mock/Por36	2744197.467
mock/Por36	303306.0358
mock/Por36	1323954.918
mock/Por36	3971864.754
mock/Por36	1097678.987
mock/Por36	843118.5638
mock/Por36	5271747.765
mock/Por36	1866776.435
mock/Por36	3466354.695
mock/Por36	2690035.675
mock/Por36	3033060.358
Zt244/Por36	624666.0023
Zt244/Por36	4742165.798
Zt244/Por36	1709105.44
Zt244/Por36	1754842.064
Zt244/Por36	11554515.65
Zt244/Por36	14082065.95
Zt244/Por36	9869482.117
Zt244/Por36	7582650.895
Zt244/Por36	3995936.662
Zt244/Por36	8160376.677
Por36/mock	2022040.24
Por36/mock	3105276.08
Por36/mock	1299883.01
Por36/mock	1733177.35
Por36/mock	1516530.18
Por36/mock	2383118.85
Por36/mock	3105276.08
Por36/mock	3610786.14
Por36/mock	328581.54
Por36/mock	722157.23
Por36/mock	1468386.36
Por36/mock	1179523.47
Por36/Zt244	13720987.33
Por36/Zt244	3610786.14
Por36/Zt244	1612817.809
Por36/Zt244	2792341.282
Por36/Zt244	1059163.935
Por36/Zt244	4116296.2
Por36/Zt244	2912700.82
Por36/Zt244	1516530.179
