# Supplementary material for: A fungal pathogen induces systemic susceptibility and systemic shifts in wheat metabolome and microbiome composition
Source: Nat Commun. 2020 Apr 20;11:1910. doi: 10.1038/s41467-020-15633-x (PMC7171108; doi:10.1038/s41467-020-15633-x)
Supplement: Supplementary file 7 — Source Data [file 41467_2020_15633_MOESM7_ESM.zip › Source Data/data_suppfig4_7dpi.txt]

treatment	cfu
mock local	9319691.63
mock local	24755430.90
mock local	13688297.09
mock local	12232095.27
mock local	12814576.00
mock local	8154730.18
mock local	20969306.18
mock local	10193412.73
mock local	9319691.63
mock local	4951086.18
mock local	26211632.72
mock local	6698528.36
mock local	1747442.18
Zt local	19513104.36
Zt local	8737210.908
Zt local	56791870.9
Zt local	13397056.72
Zt local	10193412.73
Zt local	16600700.72
Zt local	9610931.998
Zt local	31453959.27
Zt local	9028451.271
Zt local	32036439.99
Zt local	12814576
Zt local	12814576
Zt local	69897687.26
Zt local	7863489.817
