# Supplementary material for: A fungal pathogen induces systemic susceptibility and systemic shifts in wheat metabolome and microbiome composition
Source: Nat Commun. 2020 Apr 20;11:1910. doi: 10.1038/s41467-020-15633-x (PMC7171108; doi:10.1038/s41467-020-15633-x)
Supplement: Supplementary file 7 — Source Data [file 41467_2020_15633_MOESM7_ESM.zip › Source Data/data_suppfig4_14dpi.txt]

treatment	cfu
mock local	4368605.454
mock local	5679187.09
mock local	25046671.27
mock local	6407287.999
mock local	19221864
mock local	13105816.36
mock local	7281009.09
mock local	12814576
mock local	51549544.35
mock local	33638261.99
mock local	33201401.45
mock local	24901051.09
mock local	6654842.308
mock local	25774772.18
mock local	35385704.18
Zt local	21551786.91
Zt local	393174.49
Zt local	39608689.45
Zt local	29997757.45
Zt local	32618920.72
Zt local	57665591.99
Zt local	4659845.82
Zt local	436860.55
Zt local	19221864.00
Zt local	22134267.63
Zt local	16600700.72
Zt local	5253248.06
Zt local	3873496.84
Zt local	4608878.75
Zt local	509670.64
