# Supplementary material for: A fungal pathogen induces systemic susceptibility and systemic shifts in wheat metabolome and microbiome composition
Source: Nat Commun. 2020 Apr 20;11:1910. doi: 10.1038/s41467-020-15633-x (PMC7171108; doi:10.1038/s41467-020-15633-x)
Supplement: Supplementary file 7 — Source Data [file 41467_2020_15633_MOESM7_ESM.zip › Source Data/data_fig2a_OB_suppfig4_4dpi.txt]

treatment	cfu
mock local	3786124.727
mock local	18348142.91
mock local	19221864
mock local	11067133.82
mock local	13979537.45
mock local	6989768.726
mock local	2774064.463
mock local	27085353.81
mock local	19804344.72
mock local	7572249.453
mock local	13397056.72
mock local	9902172.362
Zt local	27959074.9
Zt local	29415276.72
Zt local	16018220
Zt local	18056902.54
Zt local	27085353.81
Zt local	11940854.91
Zt local	18930623.63
Zt local	18348142.91
Zt local	13105816.36
Zt local	18348142.91
Zt local	13397056.72
Zt local	17474421.82
